# Supplementary material for: SARS-CoV-2 seroprevalence study in Lambayeque, Peru. June–July 2020
Source: PeerJ. 2021 Apr 6;9:e11210. doi: 10.7717/peerj.11210 (PMC8034367; doi:10.7717/peerj.11210)
Supplement: Supplemental Information 1 [file peerj-09-11210-s001.csv]

N	Survey application date (D-M-Y)	Age (years)	Inhabitants	Isolation	Fever/chills	General malaise	Cough	Sore throat	Nasal congestion	Shortness_breath	Diarrhea	Nausea/vomiting	Headache	Irritability/confusion	Dysosmia	Dysgeusia	Muscle pain	Abdominal pain	Chest pain	Backache	Pregnancy	Hypertension	Diabetes	Liver disease	Renal disease	COPD	Cancer	Obesity	Travel	previous_visit_healthcare_facility	Contact_ARI_case	conctaco_confirmed_case_covid	visit_market_14days_before	rapid_test_result	Seroprevalence	time of illness	Comorbility	Sex	Group decades	District	Syntomatic	Weight	Province
957	25-mar-20	72	3	1	0	0	0	0	0	0	0	0	0	0	0	0	0	0	0	0	0	1	0	0	0	0	0	0	0	0	0	0	0	No Reactivo	0	> 14 dias	1	Male	71-80 años	Chiclayo	0	347.60001	Chiclayo
524	26-abr-20	24	2	0	1	0	0	0	1	0	0	1	1	0	0	0	1	0	0	0	0	0	0	0	0	0	0	0	0	0	0	0	0	Ig M (+) e Ig G (+)	1		0	Female	21-30 años	Tumán	1	436.39999	Chiclayo
1479	27-may-20	58	3	0	0	0	0	0	0	0	0	0	0	0	0	0	0	0	0	0	0	0	0	0	0	0	0	0	0	0	0	0	0	Ig M (+) e Ig G (+)	1		0	Female	51-60 años	Chiclayo	0	347.60001	Chiclayo
1482	27-may-20	34	3	0	0	0	0	0	0	0	0	0	0	0	0	0	0	0	0	0	0	0	0	0	0	0	0	0	0	0	0	0	1	Ig M (+) e Ig G (+)	1		0	Female	31-40 años	Chiclayo	0	347.60001	Chiclayo
1131	01-jun-20	21	3	1	0	1	1	1	0	1	0	0	1	1	0	0	1	0	1	0	0	1	0	0	0	0	0	0	0	1	0	1	1	No Reactivo	0		1	Male	21-30 años	Chiclayo	1	347.60001	Chiclayo
444	01-jun-20	29	3	1	0	0	1	0	1	0	0	0	0	0	0	0	0	0	0	0	0	0	0	0	0	1	0	0	0	0	0	0	1	No Reactivo	0		1	Female	21-30 años	Chiclayo	1	347.60001	Chiclayo
1018	03-jun-20	60	1	0	0	0	0	0	0	1	0	0	0	0	0	0	0	0	0	0	0	0	0	0	0	0	0	0	0	1	0	0	0	Ig M (+) e Ig G (+)	1	< 14 dias	0	Female	51-60 años	Ciudad Eten	1	498.5	Chiclayo
1791	10-jun-20	78	2	1	0	0	0	0	0	0	0	0	0	0	0	0	0	0	0	0	0	0	0	0	0	0	0	0	0	0	0	0	0	Ig M (+) e Ig G (+)	1		0	Female	71-80 años	Mórrope	0	381.70001	Lambayeque
74	20-jun-20	19	1	0	0	0	0	0	0	0	0	0	0	0	0	0	0	0	0	0	0	0	0	0	0	0	0	0	0	0	0	0	0	No Reactivo	0		0	Female	9-20 años	Incahuasi	0	325.70001	Ferreñafe
1228	22-jun-20	50	1	1	0	0	0	0	0	0	0	0	1	0	0	0	0	0	0	0	0	0	0	0	0	0	0	0	0	0	0	0	0	No Reactivo	0		0	Male	41-50 años	Ciudad Eten	1	498.5	Chiclayo
141	22-jun-20	12	1	1	0	0	0	0	0	0	0	0	0	0	0	0	0	0	0	0	0	0	0	0	0	0	0	0	0	0	0	0	1	Ig M (+) e Ig G (+)	1	< 14 dias	0	Male	9-20 años	San José	0	385.60001	Lambayeque
732	24-jun-20	42	3	0	0	0	0	0	0	0	0	0	1	0	0	0	0	0	0	0	0	0	0	0	0	0	0	0	1	1	0	0	1	No Reactivo	0	< 14 dias	0	Female	41-50 años	Lambayeque	1	290.10001	Lambayeque
51	24-jun-20	58	1	1	0	0	0	0	0	0	0	0	0	0	0	0	0	0	0	0	0	0	1	0	0	0	0	1	0	0	0	1	0	No Reactivo	0		1	Female	51-60 años	Lagunas	0	405.89999	Chiclayo
1159	24-jun-20	31	3	0	0	0	0	0	0	0	0	0	0	0	0	0	0	0	0	0	0	0	0	0	0	0	0	0	0	0	1	1	1	Ig M (+) e Ig G (+)	1		0	Male	31-40 años	José L. Ortiz	0	282	Chiclayo
620	24-jun-20	32	1	0	0	0	0	0	0	0	0	0	0	0	0	0	0	0	0	0	0	0	0	0	0	0	0	0	0	0	0	0	0	No Reactivo	0		0	Male	31-40 años	Patapo	0	402.89999	Chiclayo
1147	24-jun-20	12	1	1	0	0	0	0	0	0	0	0	0	0	0	0	0	0	0	0	0	0	0	0	0	0	0	0	0	0	0	0	0	Ig M (+) e Ig G (+)	1		0	Female	9-20 años	Patapo	0	402.89999	Chiclayo
600	24-jun-20	38	1	0	0	0	0	0	0	0	0	0	0	0	0	0	0	0	0	0	0	0	0	0	0	0	0	0	0	0	0	0	0	No Reactivo	0		0	Male	31-40 años	Patapo	0	402.89999	Chiclayo
978	24-jun-20	17	3	0	0	1	0	0	0	0	0	0	0	0	1	0	0	0	0	0	0	0	0	0	0	0	0	0	0	0	0	0	1	Ig M (+) e Ig G (+)	1		0	Male	9-20 años	La Victoria	1	314.70001	Chiclayo
613	24-jun-20	66	1	0	0	0	0	0	0	0	0	0	0	0	0	0	0	0	0	0	0	0	0	0	0	0	0	0	0	0	0	0	0	No Reactivo	0		0	Female	61-70 años	Patapo	0	402.89999	Chiclayo
598	24-jun-20	28	1	0	0	0	0	0	0	0	0	0	0	0	0	0	0	0	0	0	0	0	0	0	0	0	0	1	0	0	0	0	0	No Reactivo	0		1	Female	21-30 años	Patapo	0	402.89999	Chiclayo
995	24-jun-20	65	3	0	0	0	0	0	0	0	0	0	0	0	0	0	0	0	0	0	0	1	0	0	0	0	0	0	0	0	0	0	1	No Reactivo	0		1	Male	61-70 años	La Victoria	0	314.70001	Chiclayo
1107	24-jun-20	11	2	1	0	0	0	0	0	0	0	0	0	0	0	0	0	0	0	0	0	0	0	0	0	0	0	0	0	0	0	0	0	Ig M (+)	1		0	Male	9-20 años	Pomalca	0	443.5	Chiclayo
58	24-jun-20	72	1	1	0	0	0	0	0	0	0	0	0	0	0	0	0	0	0	0	0	0	0	0	0	0	0	0	1	0	0	0	0	Ig M (+)	1		0	Male	71-80 años	Lagunas	0	405.89999	Chiclayo
1361	24-jun-20	20	2	1	0	0	0	0	0	0	0	0	0	0	0	0	0	0	0	0	0	0	0	0	0	0	0	0	0	0	0	1	0	No Reactivo	0		0	Male	9-20 años	Pomalca	0	443.5	Chiclayo
210	24-jun-20	23	2	0	0	0	0	0	0	0	0	0	0	0	0	0	0	0	0	0	0	0	0	0	0	0	0	0	0	0	0	0	1	Ig M (+) e Ig G (+)	1		0	Male	21-30 años	Mórrope	0	381.70001	Lambayeque
743	24-jun-20	54	3	1	0	0	0	0	0	0	0	0	0	0	0	0	0	0	0	0	0	0	0	0	0	0	0	0	0	0	0	0	0	No Reactivo	0		0	Male	51-60 años	Lambayeque	0	290.10001	Lambayeque
740	24-jun-20	65	3	0	0	0	0	0	0	0	0	0	0	0	0	0	0	0	0	0	0	1	1	0	0	0	1	1	0	0	0	0	0	Ig M (+) e Ig G (+)	1		1	Male	61-70 años	Lambayeque	0	290.10001	Lambayeque
460	24-jun-20	76	2	1	0	0	0	0	0	0	0	0	0	0	0	0	0	0	0	0	0	0	0	0	0	0	0	0	0	0	0	0	0	No Reactivo	0		0	Male	71-80 años	Ferreñafe	0	354.29999	Ferreñafe
53	24-jun-20	33	1	1	1	0	0	0	0	0	0	0	1	0	0	0	0	0	0	0	0	0	0	0	0	0	0	0	0	0	0	0	0	No Reactivo	0	> 14 dias	0	Male	31-40 años	Lagunas	1	405.89999	Chiclayo
48	24-jun-20	12	2	1	0	0	0	0	0	0	0	0	0	0	0	0	0	0	0	0	0	0	0	0	0	0	0	0	0	0	0	0	0	Ig M (+)	1		0	Male	9-20 años	Tumán	0	436.39999	Chiclayo
745	24-jun-20	57	3	0	0	0	0	0	0	0	0	0	0	0	0	0	0	0	0	0	0	0	0	0	0	0	0	0	0	0	0	0	1	No Reactivo	0		0	Female	51-60 años	Lambayeque	0	290.10001	Lambayeque
1176	24-jun-20	53	3	0	0	0	0	0	0	0	0	0	0	0	0	0	0	0	0	0	0	0	0	0	0	0	0	0	0	0	0	0	1	Ig M (+) e Ig G (+)	1		0	Female	51-60 años	José L. Ortiz	0	282	Chiclayo
469	24-jun-20	75	2	0	0	0	0	0	0	0	0	0	0	0	0	0	0	0	0	0	0	0	0	0	0	0	0	0	0	0	0	0	0	No Reactivo	0		0	Female	71-80 años	Ferreñafe	0	354.29999	Ferreñafe
360	24-jun-20	86	2	0	0	0	0	0	0	0	0	0	0	0	0	0	0	0	0	0	0	0	0	0	0	0	0	0	0	0	0	0	0	Ig M (+) e Ig G (+)	1		0	Male	> 80 años	Ferreñafe	0	354.29999	Ferreñafe
46	24-jun-20	76	2	1	0	0	0	0	0	0	0	0	0	0	0	0	0	0	0	0	0	0	0	0	1	0	0	0	0	0	0	0	0	No Reactivo	0		1	Female	71-80 años	Tumán	0	436.39999	Chiclayo
729	24-jun-20	29	3	1	0	0	0	1	0	0	0	0	1	0	0	0	0	0	0	0	0	0	0	0	0	0	0	0	0	0	0	0	0	No Reactivo	0	< 14 dias	0	Male	21-30 años	Lambayeque	1	290.10001	Lambayeque
1129	24-jun-20	11	3	0	0	0	0	0	0	0	0	0	0	0	0	0	0	0	0	0	0	0	0	0	0	0	0	0	0	0	1	0	1	Ig M (+) e Ig G (+)	1		0	Male	9-20 años	José L. Ortiz	0	282	Chiclayo
1169	24-jun-20	57	3	0	0	0	0	0	0	0	0	0	0	0	0	0	0	0	0	0	0	0	0	0	0	0	0	0	0	0	1	0	0	No Reactivo	0		0	Female	51-60 años	Chiclayo	0	347.60001	Chiclayo
1374	24-jun-20	12	2	1	1	1	0	0	0	0	0	0	0	0	0	0	0	0	0	0	0	0	0	0	0	0	0	0	0	0	0	0	0	No Reactivo	0	> 14 dias	0	Male	9-20 años	Pomalca	1	443.5	Chiclayo
52	24-jun-20	63	1	1	0	0	0	0	0	0	0	0	0	0	0	0	0	0	0	0	0	1	0	0	0	0	0	0	0	0	0	0	0	No Reactivo	0	< 14 dias	1	Male	61-70 años	Lagunas	0	405.89999	Chiclayo
1138	24-jun-20	48	1	1	0	0	0	0	0	0	0	0	0	0	0	0	0	0	0	0	0	0	0	0	0	0	0	0	0	0	0	0	0	Ig M (+) e Ig G (+)	1		0	Male	41-50 años	Patapo	0	402.89999	Chiclayo
1166	24-jun-20	40	3	0	0	0	0	0	0	0	0	0	0	0	0	0	0	0	0	0	0	1	0	0	0	0	0	0	0	0	0	0	1	Ig M (+) e Ig G (+)	1		1	Female	31-40 años	Chiclayo	0	347.60001	Chiclayo
920	24-jun-20	23	3	1	0	0	0	0	1	0	0	0	0	0	0	0	0	0	0	0	0	0	0	0	0	0	0	0	0	0	0	0	1	Ig M (+) e Ig G (+)	1		0	Female	21-30 años	José L. Ortiz	1	282	Chiclayo
54	24-jun-20	35	1	1	1	0	0	0	0	0	0	0	0	0	0	0	0	0	0	1	0	0	0	0	0	0	0	0	0	0	0	1	0	Ig M (+) e Ig G (+)	1		0	Female	31-40 años	Lagunas	1	405.89999	Chiclayo
50	24-jun-20	54	1	1	0	0	0	0	0	0	0	0	0	0	0	0	0	0	0	0	0	0	0	0	0	0	0	0	0	0	0	0	0	No Reactivo	0		0	Female	51-60 años	Lagunas	0	405.89999	Chiclayo
465	24-jun-20	48	2	0	0	0	0	0	0	0	0	0	0	0	0	0	0	0	0	0	0	0	0	0	0	0	0	0	0	0	0	0	0	No Reactivo	0		0	Female	41-50 años	Ferreñafe	0	354.29999	Ferreñafe
56	24-jun-20	61	1	1	0	0	0	0	0	0	0	0	0	0	0	0	0	0	0	0	0	0	0	0	0	0	0	0	1	0	0	0	1	Ig M (+) e Ig G (+)	1		0	Male	61-70 años	Lagunas	0	405.89999	Chiclayo
219	24-jun-20	52	2	0	0	0	0	0	0	0	0	0	0	0	0	0	0	0	0	0	0	0	0	0	0	0	0	1	0	0	0	0	0	Ig M (+) e Ig G (+)	1		1	Female	51-60 años	Mórrope	0	381.70001	Lambayeque
607	24-jun-20	35	1	0	0	0	0	0	0	0	0	0	0	0	0	0	0	0	0	0	0	0	0	0	0	0	0	0	0	0	0	0	0	No Reactivo	0		1	Female	31-40 años	Patapo	0	402.89999	Chiclayo
40	24-jun-20	44	2	1	0	0	0	0	0	0	0	0	0	0	0	0	0	0	0	0	0	0	0	0	0	0	0	0	0	0	0	0	0	No Reactivo	0	> 14 dias	0	Male	41-50 años	Tumán	0	436.39999	Chiclayo
55	24-jun-20	15	1	1	0	0	0	0	0	0	0	0	0	0	0	0	0	0	0	0	0	0	0	0	0	0	0	0	0	0	0	0	0	No Reactivo	0		0	Male	9-20 años	Lagunas	0	405.89999	Chiclayo
1172	24-jun-20	74	3	0	0	0	0	0	0	0	0	0	0	0	0	0	0	0	0	0	0	0	0	0	0	0	0	0	0	0	0	0	0	No Reactivo	0		0	Female	71-80 años	José L. Ortiz	0	282	Chiclayo
369	24-jun-20	56	2	1	1	0	0	0	0	0	1	1	0	0	0	0	0	0	0	0	0	0	0	0	0	0	0	0	0	0	0	0	0	No Reactivo	0		0	Male	51-60 años	Ferreñafe	1	354.29999	Ferreñafe
57	24-jun-20	61	1	1	0	0	0	0	0	0	0	0	0	0	0	0	0	0	0	0	0	0	0	0	0	0	0	1	0	0	0	0	0	No Reactivo	0		1	Female	61-70 años	Lagunas	0	405.89999	Chiclayo
919	24-jun-20	59	3	0	0	0	0	0	0	0	0	0	0	0	0	0	0	0	0	0	0	0	0	0	0	0	0	0	0	0	1	0	0	No Reactivo	0	< 14 dias	0	Male	51-60 años	José L. Ortiz	0	282	Chiclayo
373	24-jun-20	52	2	1	0	0	0	0	0	0	0	0	0	0	0	0	0	0	0	0	0	0	1	0	0	0	0	1	0	0	0	0	0	No Reactivo	0		1	Male	51-60 años	Ferreñafe	0	354.29999	Ferreñafe
355	24-jun-20	56	2	1	0	0	1	1	0	1	1	0	1	0	0	0	0	0	1	1	0	0	0	0	0	0	0	0	0	0	0	0	0	Ig M (+) e Ig G (+)	1	> 14 dias	0	Male	51-60 años	Ferreñafe	1	354.29999	Ferreñafe
1372	24-jun-20	39	2	1	0	0	0	0	0	0	0	0	0	0	0	0	0	0	0	0	0	0	0	0	0	0	0	0	0	0	0	0	1	No Reactivo	0		0	Male	31-40 años	Pomalca	0	443.5	Chiclayo
222	24-jun-20	18	2	0	0	0	0	0	0	0	0	0	0	0	0	0	0	0	0	0	0	0	0	0	0	0	0	0	0	0	0	0	0	No Reactivo	0		0	Female	9-20 años	Mórrope	0	381.70001	Lambayeque
39	24-jun-20	54	2	0	0	0	0	0	0	0	0	0	0	0	0	0	0	0	0	0	0	0	0	0	0	0	0	0	0	0	0	0	0	No Reactivo	0		0	Female	51-60 años	Tumán	0	436.39999	Chiclayo
989	24-jun-20	23	3	0	0	0	0	0	0	0	0	0	0	0	0	0	0	0	0	0	0	0	0	0	0	0	0	0	0	0	0	0	0	No Reactivo	0		0	Female	21-30 años	La Victoria	0	314.70001	Chiclayo
592	24-jun-20	42	1	0	0	0	0	1	0	0	0	0	0	0	0	0	0	0	0	0	0	0	0	0	0	0	0	0	0	0	0	0	0	Ig M (+) e Ig G (+)	1		0	Male	41-50 años	Patapo	1	402.89999	Chiclayo
1162	24-jun-20	14	3	1	0	0	1	0	0	0	0	0	0	0	0	0	0	0	0	0	0	0	0	0	0	0	0	0	0	0	1	1	0	Ig M (+) e Ig G (+)	1		0	Female	9-20 años	José L. Ortiz	1	282	Chiclayo
976	24-jun-20	53	3	0	0	0	1	0	0	0	0	0	1	0	0	0	0	0	0	0	0	0	0	0	0	0	0	0	0	0	0	0	1	Ig M (+) e Ig G (+)	1		0	Female	51-60 años	La Victoria	1	314.70001	Chiclayo
605	24-jun-20	46	1	0	0	0	0	1	1	1	0	1	1	0	0	0	0	1	1	0	0	0	0	0	0	0	0	0	0	0	0	1	1	No Reactivo	0		0	Male	41-50 años	Patapo	1	402.89999	Chiclayo
737	24-jun-20	48	3	1	0	0	0	0	1	0	0	0	1	0	0	0	0	0	0	0	0	0	0	0	0	0	0	0	0	0	0	0	1	No Reactivo	0	> 14 dias	0	Male	41-50 años	Lambayeque	1	290.10001	Lambayeque
1146	24-jun-20	40	3	0	0	0	0	0	0	0	0	0	0	0	0	0	0	0	0	0	0	0	0	0	0	0	0	0	0	0	0	0	1	No Reactivo	0		0	Male	31-40 años	José L. Ortiz	0	282	Chiclayo
623	24-jun-20	80	1	0	0	0	0	0	0	0	0	0	0	0	0	0	0	0	0	0	0	0	1	0	0	0	0	0	0	0	0	0	0	No Reactivo	0		1	Female	71-80 años	Patapo	0	402.89999	Chiclayo
357	24-jun-20	61	2	1	0	0	0	0	0	0	0	0	0	0	0	0	0	0	0	0	0	0	0	0	1	0	0	0	0	0	0	0	0	Ig M (+) e Ig G (+)	1		1	Female	61-70 años	Ferreñafe	0	354.29999	Ferreñafe
980	24-jun-20	69	3	0	0	0	0	0	0	0	0	0	0	0	0	0	0	0	0	0	0	1	0	0	0	0	0	0	0	0	0	0	0	Ig M (+) e Ig G (+)	1		1	Male	61-70 años	La Victoria	0	314.70001	Chiclayo
1311	24-jun-20	81	1	1	0	0	0	0	0	0	0	0	0	0	0	0	0	0	0	0	0	0	0	0	0	0	0	0	0	0	0	0	0	No Reactivo	0		0	Male	> 80 años	Santa Rosa	0	496.39999	Chiclayo
366	24-jun-20	60	2	0	0	0	0	0	0	0	0	0	0	0	0	0	0	0	0	0	0	0	0	0	0	0	0	0	0	0	0	0	0	No Reactivo	0		0	Female	51-60 años	Ferreñafe	0	354.29999	Ferreñafe
1117	24-jun-20	50	2	1	0	0	1	1	0	0	0	0	0	0	0	0	0	0	0	0	0	0	0	0	0	1	0	0	0	0	0	0	0	Ig M (+) e Ig G (+)	1		1	Male	41-50 años	Pomalca	1	443.5	Chiclayo
1371	24-jun-20	19	2	1	0	0	0	0	0	0	0	0	0	0	0	0	0	0	0	0	0	0	0	0	0	0	0	0	0	0	0	0	0	No Reactivo	0		0	Female	9-20 años	Pomalca	0	443.5	Chiclayo
214	24-jun-20	42	2	0	0	0	0	0	0	0	0	0	0	0	0	0	0	0	0	0	0	0	0	0	0	0	0	0	0	0	0	0	0	Ig M (+) e Ig G (+)	1		0	Female	41-50 años	Mórrope	0	381.70001	Lambayeque
993	24-jun-20	42	3	0	0	0	0	0	0	0	0	0	0	0	0	0	0	0	0	0	0	0	0	0	0	0	0	0	0	0	0	0	1	No Reactivo	0	< 14 dias	0	Female	41-50 años	La Victoria	0	314.70001	Chiclayo
203	24-jun-20	26	2	0	0	0	0	0	0	0	0	0	0	0	0	0	0	0	0	0	0	0	0	0	0	0	0	0	0	0	0	0	0	No Reactivo	0		0	Male	21-30 años	Mórrope	0	381.70001	Lambayeque
363	24-jun-20	64	2	0	0	0	0	0	0	0	0	0	0	0	0	0	0	0	0	0	0	0	0	0	0	0	0	0	0	0	0	0	0	Ig M (+) e Ig G (+)	1		0	Male	61-70 años	Ferreñafe	0	354.29999	Ferreñafe
208	24-jun-20	21	2	0	0	0	0	0	0	0	0	0	0	0	0	0	0	0	0	0	0	0	0	0	0	0	0	0	0	0	0	0	0	Ig M (+) e Ig G (+)	1	> 14 dias	0	Female	21-30 años	Mórrope	0	381.70001	Lambayeque
1124	24-jun-20	72	2	1	0	0	1	0	0	0	0	0	0	0	0	0	0	0	0	0	0	1	0	0	0	0	0	0	0	0	0	1	1	Ig M (+) e Ig G (+)	1		1	Male	71-80 años	Pomalca	1	443.5	Chiclayo
744	24-jun-20	88	3	1	0	0	0	0	0	0	0	0	0	0	0	0	0	0	0	0	0	0	0	0	0	0	0	0	0	0	0	0	0	No Reactivo	0		0	Female	> 80 años	Lambayeque	0	290.10001	Lambayeque
43	24-jun-20	40	2	1	0	0	0	0	0	0	0	0	0	0	0	0	0	0	0	0	0	0	0	0	0	0	0	0	0	0	0	0	0	No Reactivo	0		0	Male	31-40 años	Tumán	0	436.39999	Chiclayo
1365	24-jun-20	49	2	1	0	0	0	0	0	0	0	0	0	0	0	0	0	0	0	0	0	0	0	0	0	0	0	0	0	0	0	0	0	No Reactivo	0		0	Female	41-50 años	Pomalca	0	443.5	Chiclayo
1142	24-jun-20	35	3	0	0	0	0	0	0	0	0	0	0	0	0	0	0	0	0	0	0	0	0	0	0	0	0	0	0	0	0	1	1	Ig G (+)	1		0	Male	31-40 años	José L. Ortiz	0	282	Chiclayo
748	24-jun-20	23	3	1	0	0	0	0	0	0	0	0	0	0	0	0	0	0	0	0	0	0	0	0	0	0	0	0	0	0	0	0	0	No Reactivo	0		0	Male	21-30 años	Lambayeque	0	290.10001	Lambayeque
1133	24-jun-20	39	2	1	1	0	0	1	0	0	0	0	0	0	0	0	0	0	0	0	0	0	0	0	0	0	0	0	0	0	0	1	0	Ig M (+) e Ig G (+)	1		0	Female	31-40 años	Pomalca	1	443.5	Chiclayo
1154	24-jun-20	40	3	0	0	0	0	0	0	0	0	0	0	0	0	0	0	0	0	0	0	0	0	0	0	0	0	0	0	0	0	0	1	No Reactivo	0	> 14 dias	0	Male	31-40 años	José L. Ortiz	0	282	Chiclayo
1358	24-jun-20	80	2	1	0	0	0	0	0	0	0	0	0	0	0	0	0	0	0	0	0	1	0	0	0	0	0	0	0	0	0	0	0	No Reactivo	0		1	Male	71-80 años	Pomalca	0	443.5	Chiclayo
986	24-jun-20	60	3	0	0	0	0	0	0	0	0	0	0	0	0	0	0	0	0	0	0	1	0	0	0	0	0	0	0	1	0	0	1	No Reactivo	0		1	Female	51-60 años	La Victoria	0	314.70001	Chiclayo
462	24-jun-20	67	2	0	0	0	0	0	0	0	0	0	0	0	0	0	0	0	0	0	0	0	0	0	0	0	0	0	0	0	0	0	0	No Reactivo	0		0	Male	61-70 años	Ferreñafe	0	354.29999	Ferreñafe
41	24-jun-20	35	2	0	0	0	0	1	0	0	0	0	0	0	0	0	0	0	0	0	0	0	0	0	0	0	0	0	0	0	0	0	0	Ig M (+)	1		0	Male	31-40 años	Tumán	1	436.39999	Chiclayo
1834	24-jun-20	16	2	1	1	1	0	0	1	1	1	1	1	0	0	1	0	1	1	0	0	0	0	0	0	0	0	0	0	0	0	0	0	Ig M (+) e Ig G (+)	1		0	Female	9-20 años	Tumán	1	436.39999	Chiclayo
974	24-jun-20	48	3	0	1	0	0	0	0	0	0	0	0	0	1	1	0	0	0	0	0	0	0	0	0	0	0	0	0	0	0	0	1	Ig M (+) e Ig G (+)	1		0	Male	41-50 años	La Victoria	1	314.70001	Chiclayo
37	24-jun-20	44	2	0	0	0	0	0	0	0	0	0	0	0	0	0	0	0	0	0	0	0	0	0	0	0	0	0	0	0	0	0	0	No Reactivo	0		0	Male	41-50 años	Tumán	0	436.39999	Chiclayo
375	24-jun-20	65	2	0	0	0	0	0	0	0	0	0	0	0	0	0	0	0	0	0	0	0	0	0	0	0	0	0	0	0	0	0	0	No Reactivo	0		0	Female	61-70 años	Ferreñafe	0	354.29999	Ferreñafe
1370	24-jun-20	66	2	1	0	0	0	0	0	0	0	0	0	0	0	0	1	0	0	0	0	0	0	0	0	0	0	0	0	0	0	0	1	No Reactivo	0		0	Female	61-70 años	Pomalca	1	443.5	Chiclayo
616	24-jun-20	28	1	0	0	0	0	0	0	0	0	0	0	0	0	0	0	0	0	0	0	0	0	0	0	0	0	0	0	0	0	0	0	No Reactivo	0		0	Female	21-30 años	Patapo	0	402.89999	Chiclayo
224	24-jun-20	37	2	0	0	0	0	0	0	0	0	0	0	0	0	0	0	0	0	0	0	0	0	0	0	0	0	0	0	0	0	0	0	Ig M (+) e Ig G (+)	1	< 14 dias	0	Female	31-40 años	Mórrope	0	381.70001	Lambayeque
1136	24-jun-20	70	2	1	1	1	1	0	0	0	0	0	0	0	0	0	0	0	0	0	0	1	0	0	0	0	0	0	0	0	0	0	0	Ig M (+) e Ig G (+)	1		1	Female	61-70 años	Pomalca	1	443.5	Chiclayo
228	24-jun-20	34	2	0	0	0	0	0	0	0	0	0	0	0	0	0	0	0	0	0	1	0	0	0	0	0	0	0	0	0	0	0	0	No Reactivo	0	< 14 dias	1	Male	31-40 años	Mórrope	0	381.70001	Lambayeque
216	24-jun-20	61	2	0	1	1	0	0	0	0	0	0	0	0	0	1	0	0	1	0	0	0	0	0	0	0	0	0	0	0	0	0	0	Ig M (+) e Ig G (+)	1		0	Male	61-70 años	Mórrope	1	381.70001	Lambayeque
49	24-jun-20	52	2	1	0	0	0	0	0	0	0	0	0	0	0	0	0	0	0	0	0	0	0	0	0	0	0	1	0	1	0	0	0	No Reactivo	0		1	Female	51-60 años	Tumán	0	436.39999	Chiclayo
722	24-jun-20	40	3	1	0	0	0	0	0	0	0	0	0	0	0	0	0	0	0	0	0	1	0	0	0	0	0	0	0	0	0	0	1	Ig M (+) e Ig G (+)	1		1	Female	31-40 años	Lambayeque	0	290.10001	Lambayeque
921	24-jun-20	55	3	0	0	0	0	0	0	0	0	0	0	0	0	0	0	0	0	0	0	0	0	0	0	0	0	0	0	0	0	0	1	No Reactivo	0		0	Female	51-60 años	José L. Ortiz	0	282	Chiclayo
674	24-jun-20	59	2	1	0	0	0	0	0	0	0	0	0	0	0	0	0	0	0	0	0	0	0	0	0	0	0	0	0	0	0	0	0	No Reactivo	0		0	Male	51-60 años	Ferreñafe	0	354.29999	Ferreñafe
364	24-jun-20	68	2	0	0	0	0	0	0	0	0	0	0	0	0	0	0	0	0	0	0	0	0	0	0	0	0	0	0	0	0	0	0	Ig M (+) e Ig G (+)	1		0	Female	61-70 años	Ferreñafe	0	354.29999	Ferreñafe
44	24-jun-20	72	2	1	0	0	0	0	0	0	0	0	0	0	0	0	0	0	0	0	0	0	0	0	0	0	0	0	0	0	0	0	0	Ig M (+) e Ig G (+)	1		0	Male	71-80 años	Tumán	0	436.39999	Chiclayo
38	24-jun-20	12	2	1	0	0	0	0	0	0	0	0	0	0	0	0	0	0	0	0	0	0	0	0	0	0	0	0	0	0	0	0	0	No Reactivo	0		0	Female	9-20 años	Tumán	0	436.39999	Chiclayo
982	24-jun-20	37	3	0	0	0	0	0	0	0	0	0	0	0	0	0	0	0	0	0	0	0	0	0	0	0	0	0	0	0	0	0	1	Ig M (+)	1		0	Female	31-40 años	La Victoria	0	314.70001	Chiclayo
988	24-jun-20	33	3	0	0	0	0	0	0	0	0	0	0	0	0	0	0	0	0	0	0	0	0	0	0	0	0	0	0	0	0	0	0	No Reactivo	0		0	Male	31-40 años	La Victoria	0	314.70001	Chiclayo
991	24-jun-20	59	3	0	0	0	0	0	0	0	0	0	0	0	0	0	0	0	0	0	0	0	1	0	0	0	0	0	0	0	0	0	0	No Reactivo	0		1	Female	51-60 años	La Victoria	0	314.70001	Chiclayo
611	24-jun-20	22	1	0	0	0	0	0	0	0	0	0	0	0	0	0	0	0	0	0	0	0	0	0	0	0	0	0	0	0	0	1	0	No Reactivo	0		0	Female	21-30 años	Patapo	0	402.89999	Chiclayo
207	24-jun-20	16	2	0	0	0	0	0	0	0	0	0	0	0	0	0	0	0	0	0	0	0	0	0	0	0	0	0	0	0	0	1	1	Ig M (+) e Ig G (+)	1		0	Male	9-20 años	Mórrope	0	381.70001	Lambayeque
1150	24-jun-20	77	3	0	0	0	0	0	0	0	0	0	0	0	0	0	0	0	0	0	0	0	0	0	0	0	0	0	0	0	0	0	0	No Reactivo	0		0	Male	71-80 años	José L. Ortiz	0	282	Chiclayo
1304	24-jun-20	15	1	1	0	0	0	0	0	0	0	0	0	0	0	0	0	0	0	0	0	0	0	0	0	0	0	0	0	0	0	0	0	No Reactivo	0		0	Male	9-20 años	Santa Rosa	0	496.39999	Chiclayo
371	24-jun-20	20	2	1	0	0	0	0	0	0	0	0	0	0	0	0	0	0	0	0	0	0	0	0	0	1	1	0	0	0	0	0	0	No Reactivo	0		1	Male	9-20 años	Ferreñafe	0	354.29999	Ferreñafe
984	24-jun-20	70	3	0	0	0	0	0	0	0	0	0	0	0	0	0	0	0	0	0	0	0	0	0	0	0	0	0	0	0	0	0	1	No Reactivo	0		0	Female	61-70 años	La Victoria	0	314.70001	Chiclayo
725	24-jun-20	38	3	0	0	0	0	0	0	0	1	0	1	0	0	0	0	0	0	0	0	0	0	0	0	0	0	0	0	0	0	0	0	Ig M (+) e Ig G (+)	1		0	Male	31-40 años	Lambayeque	1	290.10001	Lambayeque
367	24-jun-20	42	2	0	0	0	0	0	0	0	0	0	0	0	0	0	0	0	0	0	0	0	0	0	0	0	0	0	0	0	0	0	0	No Reactivo	0		0	Female	41-50 años	Ferreñafe	0	354.29999	Ferreñafe
735	24-jun-20	31	3	1	0	0	0	0	0	0	0	0	0	0	0	0	0	0	0	0	0	0	0	0	0	0	0	0	0	0	0	0	0	No Reactivo	0	< 14 dias	0	Male	31-40 años	Lambayeque	0	290.10001	Lambayeque
47	24-jun-20	63	1	1	0	0	0	0	0	0	0	0	0	0	0	0	0	0	0	0	0	0	0	0	0	0	0	0	1	0	0	0	1	No Reactivo	0		1	Male	61-70 años	Lagunas	0	405.89999	Chiclayo
918	25-jun-20	34	3	0	0	0	0	0	0	0	0	0	0	0	0	0	0	0	0	0	0	0	0	0	0	0	0	0	0	0	1	0	1	Ig M (+) e Ig G (+)	1		0	Male	31-40 años	José L. Ortiz	0	282	Chiclayo
406	25-jun-20	34	2	0	1	1	0	0	0	0	0	0	1	1	0	0	0	0	0	0	0	0	0	0	1	0	0	1	0	0	0	1	0	No Reactivo	0		1	Male	31-40 años	Tumán	1	436.39999	Chiclayo
1285	25-jun-20	31	2	1	0	0	0	0	0	0	0	0	0	0	0	0	0	0	0	1	0	0	0	0	0	0	0	0	0	0	0	0	0	No Reactivo	0		0	Female	31-40 años	Pomalca	1	443.5	Chiclayo
130	25-jun-20	22	1	1	0	0	0	0	0	0	0	0	0	0	0	0	0	0	0	0	0	0	0	0	0	0	0	0	1	0	0	0	0	No Reactivo	0	> 14 dias	0	Female	21-30 años	Lagunas	0	405.89999	Chiclayo
485	25-jun-20	50	2	1	0	0	0	0	1	0	0	0	0	0	0	0	0	0	0	0	0	0	0	0	0	0	0	0	0	0	0	0	0	No Reactivo	0		0	Female	41-50 años	Ferreñafe	1	354.29999	Ferreñafe
252	25-jun-20	59	2	0	0	0	0	0	0	0	0	0	0	0	0	0	0	0	0	0	0	0	0	0	0	0	0	0	0	0	0	0	0	Ig M (+) e Ig G (+)	1	< 14 dias	0	Female	51-60 años	Mórrope	0	381.70001	Lambayeque
249	25-jun-20	31	2	0	0	0	0	0	0	0	0	0	0	0	0	0	0	0	0	0	0	0	0	0	0	0	0	0	0	0	0	0	0	Ig M (+) e Ig G (+)	1		0	Male	31-40 años	Mórrope	0	381.70001	Lambayeque
1293	25-jun-20	44	1	1	0	0	0	0	0	0	0	0	0	0	0	0	0	0	0	0	0	0	0	0	0	0	0	0	0	0	0	0	0	No Reactivo	0	< 14 dias	0	Female	41-50 años	Santa Rosa	0	496.39999	Chiclayo
482	25-jun-20	64	2	1	0	0	1	0	0	0	0	0	0	0	0	0	0	0	0	0	0	0	0	0	0	0	1	0	0	0	0	0	0	No Reactivo	0		1	Male	61-70 años	Ferreñafe	1	354.29999	Ferreñafe
765	25-jun-20	58	3	0	0	0	0	0	0	0	0	0	0	0	0	0	0	0	0	0	0	1	0	0	0	0	0	0	0	0	0	0	0	No Reactivo	0	> 14 dias	1	Male	51-60 años	Lambayeque	0	290.10001	Lambayeque
243	25-jun-20	27	2	0	0	0	0	0	0	0	0	0	0	0	0	0	0	0	0	0	0	0	0	0	0	0	0	0	0	1	0	0	0	Ig M (+) e Ig G (+)	1		0	Male	21-30 años	Mórrope	0	381.70001	Lambayeque
1103	25-jun-20	26	2	1	0	0	0	0	0	0	0	0	0	0	0	0	0	0	0	0	0	0	0	0	0	0	0	0	0	0	0	0	0	Ig M (+) e Ig G (+)	1		0	Female	21-30 años	Pomalca	0	443.5	Chiclayo
1448	25-jun-20	44	3	0	1	0	1	0	0	0	0	0	1	0	0	0	0	0	0	0	0	0	0	0	0	0	0	0	0	0	0	0	0	No Reactivo	0		0	Female	41-50 años	Chiclayo	1	347.60001	Chiclayo
1031	25-jun-20	32	3	0	0	0	0	0	0	0	0	0	0	0	0	0	0	0	0	0	0	0	0	0	0	0	0	0	0	1	0	0	1	No Reactivo	0	> 14 dias	0	Female	31-40 años	José L. Ortiz	0	282	Chiclayo
763	25-jun-20	36	3	0	0	0	0	0	0	0	0	0	0	0	0	0	0	0	0	0	0	0	0	0	0	0	0	0	0	0	0	1	1	No Reactivo	0		0	Female	31-40 años	Lambayeque	0	290.10001	Lambayeque
1270	25-jun-20	38	3	1	0	1	0	0	0	0	0	0	0	0	0	0	0	0	0	0	0	0	0	0	0	0	0	0	0	0	0	0	1	Ig M (+) e Ig G (+)	1		0	Female	31-40 años	José L. Ortiz	1	282	Chiclayo
1084	25-jun-20	25	2	1	0	0	0	0	0	0	0	0	1	0	0	0	0	0	0	0	0	0	0	0	0	0	0	0	0	1	1	1	1	Ig M (+)	1		0	Male	21-30 años	Pomalca	1	443.5	Chiclayo
402	25-jun-20	56	2	0	0	0	0	0	0	0	0	0	0	0	0	0	0	0	0	0	0	0	0	0	0	0	0	0	0	0	0	0	0	Ig M (+) e Ig G (+)	1	< 14 dias	0	Male	51-60 años	Tumán	0	436.39999	Chiclayo
1028	25-jun-20	33	3	1	0	0	1	0	0	0	0	0	0	0	0	0	0	0	0	0	0	0	1	0	0	0	0	0	0	0	0	0	0	No Reactivo	0		1	Female	31-40 años	José L. Ortiz	1	282	Chiclayo
756	25-jun-20	64	3	1	0	0	0	0	0	0	0	0	0	0	0	0	0	0	0	0	0	0	0	0	0	0	0	0	0	0	0	0	0	No Reactivo	0		0	Male	61-70 años	Lambayeque	0	290.10001	Lambayeque
1442	25-jun-20	69	3	1	0	0	0	0	0	0	0	0	0	0	0	0	0	0	0	0	0	0	0	0	0	0	0	0	0	0	0	0	1	Ig M (+)	1		0	Male	61-70 años	José L. Ortiz	0	282	Chiclayo
1052	25-jun-20	35	3	0	0	0	0	0	0	0	0	0	0	0	0	0	0	0	0	0	0	0	0	0	0	0	0	0	0	0	0	0	1	No Reactivo	0	< 14 dias	0	Male	31-40 años	José L. Ortiz	0	282	Chiclayo
956	25-jun-20	63	3	1	0	0	0	1	0	0	0	0	0	0	0	0	0	0	0	0	0	0	0	0	0	0	0	0	0	0	0	0	1	No Reactivo	0		0	Female	61-70 años	Lambayeque	1	290.10001	Lambayeque
724	25-jun-20	20	1	0	0	0	0	0	0	0	0	0	0	0	0	0	0	0	0	0	0	0	0	0	0	0	0	0	0	0	0	0	0	No Reactivo	0	> 14 dias	0	Male	9-20 años	Patapo	0	402.89999	Chiclayo
1096	25-jun-20	26	2	1	1	0	1	0	0	0	0	0	0	0	0	0	0	0	0	0	0	0	0	0	0	0	0	0	0	0	0	0	0	Ig M (+) e Ig G (+)	1		0	Female	21-30 años	Pomalca	1	443.5	Chiclayo
137	25-jun-20	17	1	1	0	0	0	0	0	0	0	0	0	0	0	0	0	0	0	0	0	0	0	0	0	0	0	0	0	0	0	0	0	No Reactivo	0		0	Male	9-20 años	Lagunas	0	405.89999	Chiclayo
1268	25-jun-20	15	1	1	0	0	0	0	0	0	0	0	0	0	0	0	0	0	0	0	0	0	0	0	0	0	0	0	0	0	0	0	0	No Reactivo	0	> 14 dias	0	Female	9-20 años	Santa Rosa	0	496.39999	Chiclayo
1375	25-jun-20	24	3	0	1	1	1	0	0	0	0	0	0	0	0	0	0	0	0	0	0	0	0	0	0	0	0	1	0	0	1	0	1	No Reactivo	0		1	Male	21-30 años	Chiclayo	1	347.60001	Chiclayo
927	25-jun-20	26	3	0	0	0	0	0	0	0	0	0	0	0	0	0	0	0	0	0	0	0	0	0	0	0	0	0	0	0	0	0	1	Ig M (+) e Ig G (+)	1		0	Male	21-30 años	José L. Ortiz	0	282	Chiclayo
239	25-jun-20	43	2	0	0	0	0	0	0	0	0	0	0	0	0	0	0	0	0	0	0	0	0	0	0	0	0	1	0	0	0	0	0	Ig M (+) e Ig G (+)	1		1	Female	41-50 años	Mórrope	0	381.70001	Lambayeque
752	25-jun-20	27	3	0	0	0	0	0	0	0	0	0	0	0	0	0	0	0	0	0	0	0	0	0	0	0	0	0	0	0	0	0	1	No Reactivo	0		0	Male	21-30 años	Lambayeque	0	290.10001	Lambayeque
1322	25-jun-20	54	3	1	0	0	0	0	0	0	0	0	0	0	0	0	0	0	0	0	0	0	0	0	0	0	0	0	0	0	0	0	0	Ig M (+) e Ig G (+)	1		0	Male	51-60 años	José L. Ortiz	0	282	Chiclayo
488	25-jun-20	62	2	1	0	0	0	0	0	0	0	0	0	0	0	0	0	0	0	0	0	0	0	0	0	0	0	1	0	0	0	0	0	No Reactivo	0		1	Female	61-70 años	Ferreñafe	0	354.29999	Ferreñafe
1305	25-jun-20	64	2	1	0	0	0	0	0	0	0	0	0	0	0	0	0	0	0	0	0	0	0	0	0	0	0	0	0	1	0	0	0	No Reactivo	0		0	Female	61-70 años	Pomalca	0	443.5	Chiclayo
1297	25-jun-20	10	1	1	0	0	0	0	0	0	0	0	0	0	0	0	0	0	0	0	0	0	0	0	0	0	0	0	0	0	0	0	0	No Reactivo	0		0	Female	9-20 años	Santa Rosa	0	496.39999	Chiclayo
1255	25-jun-20	39	1	1	0	0	0	0	0	0	0	0	0	0	0	0	0	0	0	0	0	0	0	0	0	0	0	0	0	0	0	0	0	No Reactivo	0		0	Male	31-40 años	Santa Rosa	0	496.39999	Chiclayo
1388	25-jun-20	33	3	0	0	0	0	0	0	0	0	0	0	0	0	0	0	0	0	0	0	0	0	0	0	0	0	0	0	0	0	0	1	No Reactivo	0		0	Male	31-40 años	Chiclayo	0	347.60001	Chiclayo
1511	25-jun-20	43	3	0	0	0	0	0	0	0	0	0	0	0	0	0	0	0	0	0	0	0	0	0	0	0	0	0	0	0	0	0	0	No Reactivo	0		0	Male	41-50 años	Chiclayo	0	347.60001	Chiclayo
1047	25-jun-20	41	3	0	0	0	0	0	0	0	0	0	0	0	0	0	0	0	0	0	0	0	0	0	0	0	0	0	0	0	0	0	1	Ig M (+) e Ig G (+)	1		0	Male	41-50 años	José L. Ortiz	0	282	Chiclayo
1153	25-jun-20	58	1	1	0	0	0	0	0	0	0	0	0	0	0	0	0	0	0	0	0	0	0	0	0	0	0	0	0	0	0	0	0	No Reactivo	0		0	Male	51-60 años	Patapo	0	402.89999	Chiclayo
1346	25-jun-20	21	3	0	0	0	0	0	0	0	0	0	0	0	0	0	0	0	0	0	0	0	0	0	0	0	0	0	0	0	0	0	0	No Reactivo	0		0	Female	21-30 años	José L. Ortiz	0	282	Chiclayo
721	25-jun-20	13	1	0	0	0	0	0	0	0	0	0	0	0	0	0	0	0	0	0	0	0	0	0	0	0	0	0	0	0	0	0	0	Ig M (+) e Ig G (+)	1		0	Male	9-20 años	Patapo	0	402.89999	Chiclayo
128	25-jun-20	43	1	1	0	0	0	0	0	0	0	0	0	0	0	0	0	0	0	0	0	0	0	0	0	0	0	0	0	0	0	0	0	Ig M (+) e Ig G (+)	1	> 14 dias	0	Male	41-50 años	Lagunas	0	405.89999	Chiclayo
951	25-jun-20	42	3	0	0	0	0	0	0	0	0	0	0	0	0	0	0	0	0	0	0	0	0	0	0	0	0	0	0	0	0	0	1	No Reactivo	0		1	Male	41-50 años	Lambayeque	0	290.10001	Lambayeque
1090	25-jun-20	70	1	1	1	1	0	0	0	0	0	0	1	0	0	0	0	0	0	0	0	0	0	0	0	0	0	0	0	0	0	0	0	Ig M (+) e Ig G (+)	1		0	Female	61-70 años	Santa Rosa	1	496.39999	Chiclayo
459	25-jun-20	85	2	1	0	0	0	0	0	0	0	0	0	0	0	0	0	0	0	0	0	1	0	0	0	0	0	0	0	0	0	1	0	Ig M (+) e Ig G (+)	1		1	Female	> 80 años	Ferreñafe	0	354.29999	Ferreñafe
409	25-jun-20	60	2	1	0	0	0	0	0	0	0	0	0	0	0	0	0	0	0	0	0	0	0	0	0	0	0	0	0	0	0	0	1	Ig M (+)	1	< 14 dias	0	Male	51-60 años	Tumán	0	436.39999	Chiclayo
478	25-jun-20	55	2	1	0	0	0	0	0	0	0	0	0	0	0	0	0	0	0	0	0	0	0	0	0	0	0	0	0	0	0	0	0	No Reactivo	0		0	Male	51-60 años	Ferreñafe	0	354.29999	Ferreñafe
1516	25-jun-20	76	3	0	0	0	1	1	0	0	0	0	0	0	0	0	0	0	0	0	0	0	0	0	0	0	0	0	0	0	0	0	0	Ig M (+) e Ig G (+)	1		0	Male	71-80 años	Chiclayo	1	347.60001	Chiclayo
1079	25-jun-20	26	1	0	0	0	0	0	1	0	0	0	0	0	0	0	0	0	0	0	0	0	0	0	0	0	0	0	1	0	0	0	0	Ig M (+) e Ig G (+)	1		0	Male	21-30 años	Santa Rosa	1	496.39999	Chiclayo
759	25-jun-20	40	3	0	0	0	0	0	0	0	0	0	0	0	0	0	0	0	0	0	0	0	0	0	0	0	0	0	1	1	0	0	0	No Reactivo	0	< 14 dias	0	Female	31-40 años	Lambayeque	0	290.10001	Lambayeque
405	25-jun-20	36	2	0	0	1	0	0	1	0	0	0	0	0	0	0	0	0	0	0	0	0	0	0	0	0	0	1	0	0	0	0	0	Ig M (+) e Ig G (+)	1	> 14 dias	1	Female	31-40 años	Tumán	1	436.39999	Chiclayo
1477	25-jun-20	13	3	0	0	0	0	0	0	0	0	0	0	0	0	0	0	0	0	0	0	0	0	0	0	0	0	0	0	0	0	0	0	Ig M (+) e Ig G (+)	1		0	Male	9-20 años	Chiclayo	0	347.60001	Chiclayo
1120	25-jun-20	11	1	1	0	0	0	0	0	0	0	0	0	0	0	0	0	0	0	0	0	0	0	0	0	0	0	0	0	0	0	0	0	No Reactivo	0	> 14 dias	0	Female	9-20 años	Patapo	0	402.89999	Chiclayo
497	25-jun-20	18	2	1	0	0	0	0	0	0	0	0	0	0	0	0	0	0	0	0	0	0	0	0	0	0	0	0	0	0	0	0	0	No Reactivo	0		0	Male	9-20 años	Ferreñafe	0	354.29999	Ferreñafe
407	25-jun-20	16	2	0	0	0	0	0	0	0	0	0	0	0	0	0	0	0	0	0	0	0	0	0	0	0	0	0	0	0	1	0	0	Ig M (+) e Ig G (+)	1		0	Male	9-20 años	Tumán	0	436.39999	Chiclayo
713	25-jun-20	29	1	0	0	0	0	0	0	0	0	0	0	0	0	0	0	0	0	0	0	0	0	0	0	0	0	0	0	0	0	0	0	Ig M (+) e Ig G (+)	1		0	Male	21-30 años	Patapo	0	402.89999	Chiclayo
1451	25-jun-20	49	3	0	0	0	0	0	0	0	0	0	0	0	0	0	0	0	0	0	0	0	1	0	0	0	0	0	0	0	0	0	1	Ig M (+) e Ig G (+)	1		1	Female	41-50 años	José L. Ortiz	0	282	Chiclayo
493	25-jun-20	52	2	1	0	0	0	0	0	0	0	0	0	0	0	0	0	0	0	0	0	0	0	0	0	0	0	0	0	0	0	0	0	No Reactivo	0		0	Female	51-60 años	Ferreñafe	0	354.29999	Ferreñafe
857	25-jun-20	62	3	1	0	0	0	0	0	0	0	0	0	0	0	0	0	0	0	0	0	1	0	0	0	0	0	0	0	0	0	0	0	Ig M (+)	1	< 14 dias	1	Male	61-70 años	Lambayeque	0	290.10001	Lambayeque
1342	25-jun-20	40	3	1	0	0	0	1	0	0	0	0	0	0	0	0	0	0	0	1	0	0	0	0	0	0	0	0	0	0	1	0	1	No Reactivo	0		0	Female	31-40 años	José L. Ortiz	1	282	Chiclayo
1025	25-jun-20	75	3	0	0	0	0	0	0	0	0	0	0	0	0	0	0	0	0	0	0	0	0	0	0	0	0	0	0	0	0	0	0	Ig M (+) e Ig G (+)	1		0	Male	71-80 años	La Victoria	0	314.70001	Chiclayo
241	25-jun-20	27	2	0	0	0	0	0	0	0	0	0	0	0	0	0	0	0	0	0	0	0	0	0	0	0	0	0	0	0	0	0	0	Ig M (+) e Ig G (+)	1		0	Male	21-30 años	Mórrope	0	381.70001	Lambayeque
719	25-jun-20	44	1	0	0	0	0	0	0	0	0	0	0	0	0	0	0	0	0	0	0	0	0	0	0	0	0	0	0	0	0	0	0	Ig M (+) e Ig G (+)	1	< 14 dias	0	Male	41-50 años	Patapo	0	402.89999	Chiclayo
932	25-jun-20	59	3	0	0	0	0	0	0	0	0	0	0	0	0	0	0	0	0	0	0	0	0	0	0	0	0	0	0	0	0	0	0	No Reactivo	0		0	Male	51-60 años	Lambayeque	0	290.10001	Lambayeque
1468	25-jun-20	65	3	0	0	1	1	1	0	0	0	0	0	0	0	0	0	0	0	0	0	0	0	0	0	0	0	0	0	0	0	0	0	No Reactivo	0		0	Female	61-70 años	Chiclayo	1	347.60001	Chiclayo
922	25-jun-20	34	3	0	0	0	0	0	0	0	0	0	0	0	0	0	0	0	0	0	0	0	0	0	0	0	0	0	0	0	0	0	0	No Reactivo	0	< 14 dias	0	Female	31-40 años	José L. Ortiz	0	282	Chiclayo
758	25-jun-20	19	3	0	0	0	0	0	0	0	0	0	0	0	0	0	0	0	0	0	0	0	0	0	0	0	0	0	1	0	0	0	1	No Reactivo	0		0	Female	9-20 años	Lambayeque	0	290.10001	Lambayeque
1299	25-jun-20	52	2	1	0	0	0	0	0	1	0	0	0	0	0	0	0	0	0	0	0	0	0	0	0	0	0	0	0	0	0	1	0	No Reactivo	0		0	Male	51-60 años	Pomalca	1	443.5	Chiclayo
238	25-jun-20	20	2	0	0	0	0	0	0	0	0	0	0	0	0	0	0	0	0	0	0	0	0	0	0	0	0	0	0	0	0	0	0	Ig M (+) e Ig G (+)	1		0	Female	9-20 años	Mórrope	0	381.70001	Lambayeque
717	25-jun-20	51	1	0	0	0	0	0	1	0	0	0	0	0	0	0	1	0	0	0	0	0	0	0	0	0	0	0	0	0	0	1	0	Ig M (+) e Ig G (+)	1		1	Female	51-60 años	Patapo	1	402.89999	Chiclayo
934	25-jun-20	24	3	0	0	0	0	0	0	0	0	0	0	0	0	0	0	0	0	0	0	0	0	0	0	0	0	0	0	0	1	0	0	Ig M (+) e Ig G (+)	1		0	Female	21-30 años	José L. Ortiz	0	282	Chiclayo
1003	25-jun-20	24	3	0	0	0	0	0	0	0	0	0	0	0	0	0	0	0	0	0	0	0	0	0	0	0	0	0	0	0	0	0	0	No Reactivo	0		0	Male	21-30 años	José L. Ortiz	0	282	Chiclayo
1281	25-jun-20	23	3	1	0	0	1	0	0	0	0	0	1	0	0	0	0	0	0	0	0	0	0	0	0	0	0	0	0	0	0	0	0	No Reactivo	0		0	Male	21-30 años	José L. Ortiz	1	282	Chiclayo
1456	25-jun-20	56	3	0	0	0	0	0	0	0	0	0	0	0	0	0	0	0	0	0	0	0	0	0	0	0	0	0	0	0	0	0	0	No Reactivo	0		0	Female	51-60 años	Chiclayo	0	347.60001	Chiclayo
933	25-jun-20	49	3	0	0	0	0	0	0	0	0	0	0	0	0	0	0	0	0	0	0	0	0	0	0	0	0	0	0	0	0	0	0	No Reactivo	0		0	Female	41-50 años	José L. Ortiz	0	282	Chiclayo
1289	25-jun-20	27	2	1	0	0	0	0	0	0	0	0	0	0	0	0	0	0	0	0	0	0	0	0	0	0	0	0	0	0	0	1	1	No Reactivo	0		0	Male	21-30 años	Pomalca	0	443.5	Chiclayo
1355	25-jun-20	70	2	1	0	0	0	0	0	0	0	0	0	0	0	0	0	0	0	0	0	1	0	0	0	0	0	0	0	0	0	0	0	No Reactivo	0		1	Female	61-70 años	Pomalca	0	443.5	Chiclayo
1274	25-jun-20	13	1	1	0	0	0	0	1	0	0	0	1	1	0	0	0	0	0	0	0	0	0	0	0	0	0	0	0	0	0	0	0	No Reactivo	0		0	Female	9-20 años	Santa Rosa	1	496.39999	Chiclayo
398	25-jun-20	29	2	0	0	0	1	0	0	0	0	0	0	0	0	0	0	0	0	0	0	0	0	0	0	0	0	1	0	0	0	0	0	No Reactivo	0	< 14 dias	1	Female	21-30 años	Tumán	1	436.39999	Chiclayo
1392	25-jun-20	44	3	1	0	0	0	0	0	0	0	0	0	0	0	0	0	0	0	0	0	0	0	0	0	0	0	0	0	0	0	0	1	No Reactivo	0		0	Male	41-50 años	Chiclayo	0	347.60001	Chiclayo
236	25-jun-20	53	2	0	0	1	1	0	0	0	0	0	0	0	0	0	1	0	0	0	0	0	0	0	0	0	0	0	0	0	0	0	0	No Reactivo	0		0	Female	51-60 años	Mórrope	1	381.70001	Lambayeque
475	25-jun-20	14	2	1	0	0	0	0	0	0	0	0	0	0	0	0	0	0	0	0	0	0	0	0	0	0	0	0	0	0	0	0	0	No Reactivo	0		0	Male	9-20 años	Ferreñafe	0	354.29999	Ferreñafe
255	25-jun-20	22	2	0	0	0	0	0	0	0	0	0	0	0	0	0	0	0	0	0	0	0	0	0	0	0	0	1	0	0	0	0	0	Ig M (+) e Ig G (+)	1		1	Male	21-30 años	Mórrope	0	381.70001	Lambayeque
1294	25-jun-20	46	1	1	0	1	0	0	0	0	0	0	1	0	0	0	1	0	0	0	0	0	0	0	0	0	0	0	0	0	0	0	0	No Reactivo	0		0	Female	41-50 años	Santa Rosa	1	496.39999	Chiclayo
490	25-jun-20	64	2	1	0	0	0	0	0	0	0	0	0	0	0	0	0	0	0	0	0	0	0	0	0	0	0	1	0	0	0	0	0	No Reactivo	0		1	Male	61-70 años	Ferreñafe	0	354.29999	Ferreñafe
947	25-jun-20	43	3	0	0	0	0	0	0	0	0	0	0	0	0	0	0	0	0	0	0	0	0	0	0	0	0	0	1	0	0	0	1	No Reactivo	0		0	Female	41-50 años	Lambayeque	0	290.10001	Lambayeque
1006	25-jun-20	31	3	0	0	0	0	0	0	0	0	0	0	0	0	0	0	0	0	0	0	0	0	0	0	0	0	0	0	0	0	0	1	No Reactivo	0		0	Male	31-40 años	La Victoria	0	314.70001	Chiclayo
138	25-jun-20	59	1	1	0	0	0	0	0	0	0	0	0	0	0	0	0	0	0	0	0	1	0	0	0	0	0	0	0	0	0	0	1	No Reactivo	0	> 14 dias	1	Female	51-60 años	Lagunas	0	405.89999	Chiclayo
1303	25-jun-20	63	1	1	0	0	0	0	0	0	0	0	0	1	0	0	0	0	0	0	0	0	1	0	0	0	0	0	0	0	0	0	0	No Reactivo	0		1	Male	61-70 años	Santa Rosa	1	496.39999	Chiclayo
762	25-jun-20	43	3	1	0	0	0	0	0	0	0	0	0	0	0	0	0	0	0	0	0	0	0	0	0	0	0	0	0	0	0	0	0	Ig M (+) e Ig G (+)	1		0	Male	41-50 años	Lambayeque	0	290.10001	Lambayeque
246	25-jun-20	29	2	0	0	0	0	0	0	0	0	0	0	0	0	0	0	0	0	0	0	0	0	0	0	0	0	0	0	0	0	0	0	Ig M (+) e Ig G (+)	1		0	Male	21-30 años	Mórrope	0	381.70001	Lambayeque
315	25-jun-20	15	2	0	0	0	0	0	0	0	0	0	0	0	0	0	0	0	0	0	0	0	0	0	0	0	0	0	0	0	0	0	0	Ig M (+) e Ig G (+)	1	> 14 dias	0	Female	9-20 años	Mórrope	0	381.70001	Lambayeque
979	25-jun-20	65	3	0	0	0	0	0	0	0	0	0	0	0	0	0	0	0	0	0	0	1	0	0	0	0	0	0	0	0	0	0	0	No Reactivo	0		1	Female	61-70 años	José L. Ortiz	0	282	Chiclayo
1379	25-jun-20	40	3	0	1	1	0	1	1	0	0	0	0	0	0	0	0	0	0	0	0	0	0	0	0	0	0	0	0	0	1	0	1	Ig M (+) e Ig G (+)	1		0	Female	31-40 años	Chiclayo	1	347.60001	Chiclayo
404	25-jun-20	11	2	1	0	0	0	0	0	0	0	0	0	0	0	0	0	0	0	0	0	0	0	0	0	0	0	0	0	0	0	0	0	No Reactivo	0	< 14 dias	0	Female	9-20 años	Tumán	0	436.39999	Chiclayo
1004	25-jun-20	26	3	0	0	0	0	0	0	0	0	0	0	0	0	0	0	0	0	0	0	0	0	0	0	1	0	0	0	0	0	0	0	No Reactivo	0		1	Female	21-30 años	La Victoria	0	314.70001	Chiclayo
1092	25-jun-20	64	2	1	0	0	0	0	0	0	0	0	0	0	0	0	0	0	0	0	0	0	0	0	0	0	0	0	0	0	0	0	0	Ig M (+)	1		0	Female	61-70 años	Pomalca	0	443.5	Chiclayo
954	25-jun-20	14	3	1	0	0	0	0	0	0	0	0	1	0	0	0	0	0	0	0	0	0	0	0	0	0	0	0	0	0	0	0	1	No Reactivo	0		0	Female	9-20 años	Lambayeque	1	290.10001	Lambayeque
1001	25-jun-20	70	3	0	0	0	0	0	0	0	0	0	0	0	0	0	0	0	0	0	0	1	0	0	0	0	0	0	0	0	0	0	0	No Reactivo	0		1	Male	61-70 años	La Victoria	0	314.70001	Chiclayo
1073	25-jun-20	13	3	0	0	0	0	0	0	0	0	0	0	0	0	0	0	0	0	0	0	0	0	0	0	0	0	0	0	0	0	0	0	No Reactivo	0		0	Female	9-20 años	José L. Ortiz	0	282	Chiclayo
1461	25-jun-20	60	3	0	0	0	0	0	0	0	0	0	0	0	0	0	0	0	0	0	0	0	0	0	0	0	0	0	0	0	0	0	1	No Reactivo	0		0	Male	51-60 años	Chiclayo	0	347.60001	Chiclayo
1026	25-jun-20	52	3	0	0	0	0	0	0	0	0	0	0	0	0	0	0	0	0	0	0	0	0	0	0	0	0	0	0	0	0	0	1	Ig M (+)	1	> 14 dias	0	Male	51-60 años	La Victoria	0	314.70001	Chiclayo
1301	25-jun-20	19	3	1	1	0	0	0	0	0	0	0	1	0	0	0	0	0	0	0	0	0	0	0	0	0	0	0	0	0	0	0	0	No Reactivo	0		0	Female	9-20 años	José L. Ortiz	1	282	Chiclayo
754	25-jun-20	35	3	1	0	0	0	0	0	0	0	0	0	0	0	0	0	0	0	0	0	0	0	0	0	0	0	0	0	0	0	0	1	No Reactivo	0		0	Male	31-40 años	Lambayeque	0	290.10001	Lambayeque
400	25-jun-20	36	2	0	0	0	0	0	0	0	0	0	0	0	0	0	0	0	0	0	0	0	0	0	0	0	0	0	0	0	1	1	0	No Reactivo	0	> 14 dias	0	Female	31-40 años	Tumán	0	436.39999	Chiclayo
463	25-jun-20	43	2	1	0	0	0	0	0	0	0	0	0	0	0	0	0	0	0	0	0	0	0	0	0	0	0	0	0	0	0	0	0	Ig M (+) e Ig G (+)	1		0	Female	41-50 años	Ferreñafe	0	354.29999	Ferreñafe
1019	25-jun-20	40	3	0	1	1	0	0	0	0	0	0	0	0	0	0	0	0	0	0	0	0	0	0	0	0	0	0	1	0	0	0	0	Ig M (+) e Ig G (+)	1		0	Female	31-40 años	La Victoria	1	314.70001	Chiclayo
415	25-jun-20	72	2	0	0	0	1	0	0	1	0	0	0	0	0	0	1	0	1	0	0	0	0	0	0	0	1	1	0	0	0	0	0	Ig M (+) e Ig G (+)	1		1	Female	71-80 años	Tumán	1	436.39999	Chiclayo
1100	25-jun-20	60	1	1	0	0	0	0	0	0	0	0	0	0	0	0	1	0	0	0	0	0	0	0	0	0	0	0	0	0	0	0	0	Ig M (+) e Ig G (+)	1		0	Male	51-60 años	Santa Rosa	1	496.39999	Chiclayo
1287	25-jun-20	39	1	1	0	0	0	0	0	0	0	0	0	0	0	0	0	0	0	0	0	1	0	0	0	0	0	0	0	0	0	0	0	No Reactivo	0		1	Female	31-40 años	Santa Rosa	0	496.39999	Chiclayo
1250	25-jun-20	33	1	1	0	0	0	0	0	0	0	0	0	0	0	0	0	0	0	0	0	0	0	0	0	0	0	0	0	0	0	0	0	No Reactivo	0		0	Male	31-40 años	Santa Rosa	0	496.39999	Chiclayo
399	25-jun-20	39	2	0	0	0	0	1	0	0	0	0	0	0	0	0	0	0	0	0	0	0	0	0	0	0	0	0	0	0	0	0	0	No Reactivo	0		0	Male	31-40 años	Tumán	1	436.39999	Chiclayo
403	25-jun-20	20	2	1	1	1	0	0	0	0	0	0	1	0	0	0	0	0	0	0	0	0	0	0	0	0	0	0	0	0	0	0	0	Ig M (+)	1		0	Male	9-20 años	Tumán	1	436.39999	Chiclayo
1284	25-jun-20	85	1	1	0	0	1	1	0	0	0	0	1	0	0	0	0	0	0	0	0	0	0	0	0	0	0	0	0	0	0	0	0	No Reactivo	0	> 14 dias	0	Male	> 80 años	Santa Rosa	1	496.39999	Chiclayo
928	25-jun-20	18	3	0	0	0	0	0	0	0	0	0	0	0	0	0	0	0	0	0	0	0	0	0	0	0	0	0	0	0	0	0	0	No Reactivo	0		0	Male	9-20 años	José L. Ortiz	0	282	Chiclayo
731	25-jun-20	64	1	0	0	0	0	0	0	0	0	0	0	0	0	0	0	0	0	0	0	0	1	0	0	0	0	0	0	0	0	0	0	No Reactivo	0	> 14 dias	1	Female	61-70 años	Patapo	0	402.89999	Chiclayo
852	25-jun-20	54	3	1	0	0	0	0	0	0	0	0	0	0	0	0	0	0	0	0	0	0	0	0	0	0	0	0	0	0	0	0	0	Ig M (+)	1	< 14 dias	0	Male	51-60 años	Lambayeque	0	290.10001	Lambayeque
996	25-jun-20	54	3	0	0	0	0	0	0	0	0	0	0	0	0	0	0	0	0	0	0	0	0	0	1	0	0	0	0	0	0	0	0	Ig M (+)	1		1	Female	51-60 años	La Victoria	0	314.70001	Chiclayo
472	25-jun-20	51	2	1	0	0	0	0	0	0	0	0	0	0	0	0	0	0	0	0	0	0	0	0	0	0	0	0	0	0	0	0	0	Ig M (+) e Ig G (+)	1		0	Male	51-60 años	Ferreñafe	0	354.29999	Ferreñafe
1341	25-jun-20	60	3	1	0	0	0	0	0	0	0	0	0	0	0	0	0	0	0	0	0	0	1	0	0	0	0	0	0	0	0	0	1	No Reactivo	0	> 14 dias	1	Male	51-60 años	José L. Ortiz	0	282	Chiclayo
401	25-jun-20	42	2	0	0	0	0	0	1	0	0	0	1	0	0	0	0	0	0	0	0	0	0	0	0	0	0	0	0	0	0	0	0	Ig M (+) e Ig G (+)	1		0	Male	41-50 años	Tumán	1	436.39999	Chiclayo
1382	25-jun-20	15	3	0	0	0	0	0	0	0	0	0	0	0	0	0	0	0	0	0	0	0	0	0	0	0	0	0	0	0	0	0	0	No Reactivo	0		1	Female	9-20 años	Chiclayo	0	347.60001	Chiclayo
1012	25-jun-20	52	3	0	0	0	0	0	0	0	0	0	0	0	0	0	0	0	0	0	0	0	0	0	0	0	0	1	0	0	0	0	0	No Reactivo	0		1	Female	51-60 años	La Victoria	0	314.70001	Chiclayo
495	25-jun-20	27	2	1	0	0	0	0	0	0	0	0	0	0	0	0	0	0	0	0	0	0	0	0	0	0	0	1	0	0	0	0	0	No Reactivo	0		1	Male	21-30 años	Ferreñafe	0	354.29999	Ferreñafe
1324	25-jun-20	63	3	1	0	0	0	0	0	0	0	0	0	0	0	0	0	0	0	0	0	0	0	0	0	0	0	0	0	0	0	0	0	No Reactivo	0		0	Female	61-70 años	José L. Ortiz	0	282	Chiclayo
1008	25-jun-20	61	3	0	0	0	0	0	0	0	0	0	0	0	0	0	0	0	0	0	0	0	0	0	0	0	0	0	0	0	0	0	1	No Reactivo	0	> 14 dias	0	Male	61-70 años	La Victoria	0	314.70001	Chiclayo
1261	25-jun-20	80	1	1	0	0	0	0	0	0	0	0	0	0	0	0	1	0	0	0	0	0	0	0	0	0	0	0	0	0	0	0	0	No Reactivo	0		0	Female	71-80 años	Santa Rosa	1	496.39999	Chiclayo
723	25-jun-20	59	1	0	0	0	0	0	0	0	0	0	0	0	0	0	0	0	0	0	0	0	0	0	0	0	0	0	0	0	0	0	0	No Reactivo	0		0	Male	51-60 años	Patapo	0	402.89999	Chiclayo
943	25-jun-20	33	3	1	0	0	0	0	0	0	0	0	0	0	0	0	0	0	0	0	0	0	0	0	0	0	0	0	0	0	0	0	1	No Reactivo	0		0	Female	31-40 años	Lambayeque	0	290.10001	Lambayeque
1298	25-jun-20	21	2	1	0	0	0	0	0	0	0	0	0	0	0	0	0	0	0	0	0	0	0	0	0	0	0	0	0	0	0	0	0	No Reactivo	0	> 14 dias	0	Male	21-30 años	Pomalca	0	443.5	Chiclayo
736	25-jun-20	58	1	0	0	0	0	1	0	0	0	0	0	0	0	0	0	0	0	0	0	0	0	0	0	0	0	0	0	0	0	0	0	No Reactivo	0	> 14 dias	0	Male	51-60 años	Patapo	1	402.89999	Chiclayo
1081	25-jun-20	31	3	0	0	0	0	0	0	0	0	0	0	0	0	0	0	0	0	0	0	0	0	0	0	0	0	0	0	0	0	0	0	No Reactivo	0		0	Female	31-40 años	José L. Ortiz	0	282	Chiclayo
1391	25-jun-20	17	3	0	0	0	0	0	0	0	0	0	0	0	0	0	0	0	0	0	0	0	0	0	0	0	0	0	0	0	0	0	0	No Reactivo	0		0	Female	9-20 años	Chiclayo	0	347.60001	Chiclayo
461	25-jun-20	32	2	1	0	0	0	0	0	0	0	0	0	0	0	0	0	0	0	0	0	0	0	0	0	0	0	1	0	0	0	0	0	Ig M (+) e Ig G (+)	1		1	Female	31-40 años	Ferreñafe	0	354.29999	Ferreñafe
1265	25-jun-20	66	1	1	0	0	0	0	0	0	0	0	0	0	0	0	1	0	0	0	0	0	0	0	0	0	0	0	0	0	0	0	0	No Reactivo	0		0	Female	61-70 años	Santa Rosa	1	496.39999	Chiclayo
1290	25-jun-20	44	3	0	0	0	0	0	0	0	0	0	0	0	0	0	0	0	0	0	0	0	0	0	0	0	0	0	0	0	0	0	1	Ig M (+) e Ig G (+)	1		0	Male	41-50 años	José L. Ortiz	0	282	Chiclayo
997	25-jun-20	32	3	0	0	0	0	0	0	0	0	0	0	0	0	0	0	0	0	0	0	0	0	0	0	0	0	0	0	0	0	0	1	No Reactivo	0	> 14 dias	0	Male	31-40 años	José L. Ortiz	0	282	Chiclayo
1446	25-jun-20	43	3	1	0	0	0	0	0	0	0	0	0	0	0	0	0	0	0	0	0	1	0	0	0	0	0	0	0	0	0	0	0	No Reactivo	0	< 14 dias	1	Male	41-50 años	José L. Ortiz	0	282	Chiclayo
1277	25-jun-20	44	1	1	0	0	0	0	0	0	0	0	0	0	0	0	0	0	0	0	0	0	0	0	0	0	0	0	0	0	0	0	0	No Reactivo	0		0	Male	41-50 años	Santa Rosa	0	496.39999	Chiclayo
1317	25-jun-20	36	1	1	0	0	0	0	1	0	0	0	0	0	0	0	1	0	0	0	0	0	0	0	0	0	0	0	0	0	0	0	0	No Reactivo	0		0	Female	31-40 años	Santa Rosa	1	496.39999	Chiclayo
728	25-jun-20	19	1	0	1	1	1	1	0	0	0	0	1	0	0	0	0	0	0	1	0	0	0	0	0	0	0	0	0	0	0	0	0	No Reactivo	0	> 14 dias	0	Male	9-20 años	Patapo	1	402.89999	Chiclayo
1384	25-jun-20	74	3	0	0	0	0	0	0	0	0	0	0	0	0	0	0	0	0	0	0	1	0	0	0	0	0	0	0	0	0	0	0	No Reactivo	0		1	Male	71-80 años	Chiclayo	0	347.60001	Chiclayo
1014	25-jun-20	23	3	0	0	0	0	0	0	0	0	0	0	0	0	0	0	0	0	0	0	0	0	0	0	0	0	0	0	0	0	0	1	No Reactivo	0		0	Female	21-30 años	La Victoria	0	314.70001	Chiclayo
231	25-jun-20	35	2	0	0	0	0	0	0	0	0	0	0	0	0	0	0	0	0	0	0	0	0	0	0	0	0	0	0	0	0	0	0	No Reactivo	0		0	Female	31-40 años	Mórrope	0	381.70001	Lambayeque
1064	25-jun-20	50	1	1	0	0	1	1	1	0	1	1	0	0	0	0	1	1	0	0	0	0	0	0	0	0	0	0	0	0	1	0	0	Ig M (+) e Ig G (+)	1		0	Male	41-50 años	Santa Rosa	1	496.39999	Chiclayo
468	25-jun-20	81	1	1	0	0	1	1	1	0	0	0	0	0	0	0	0	0	1	0	0	0	0	0	0	0	0	0	0	0	0	0	0	Ig M (+) e Ig G (+)	1		0	Female	> 80 años	Pueblo Nuevo	1	421.10001	Ferreñafe
258	25-jun-20	42	2	0	0	0	0	0	0	0	0	0	0	0	0	0	0	0	0	0	0	0	1	0	0	0	0	1	0	0	0	0	0	Ig M (+) e Ig G (+)	1		1	Male	41-50 años	Mórrope	0	381.70001	Lambayeque
981	25-jun-20	26	3	0	0	0	0	0	0	0	0	0	0	0	0	0	0	0	0	0	0	0	0	0	0	0	0	0	0	0	0	0	0	No Reactivo	0		0	Female	21-30 años	José L. Ortiz	0	282	Chiclayo
1318	25-jun-20	31	3	1	0	0	0	0	0	0	0	0	0	0	0	0	0	0	0	0	0	0	0	0	0	0	0	0	0	0	0	0	0	No Reactivo	0		0	Male	31-40 años	José L. Ortiz	0	282	Chiclayo
945	25-jun-20	70	3	1	0	0	0	0	0	0	0	0	0	0	0	0	0	0	0	0	0	1	0	0	0	0	0	0	1	0	0	0	0	No Reactivo	0		1	Male	61-70 años	Lambayeque	0	290.10001	Lambayeque
1021	25-jun-20	33	3	0	0	0	0	0	0	0	0	0	0	0	0	0	0	0	0	0	0	1	0	0	0	0	0	1	0	0	0	0	1	Ig M (+) e Ig G (+)	1	> 14 dias	1	Male	31-40 años	La Victoria	0	314.70001	Chiclayo
411	25-jun-20	19	2	1	0	0	0	0	0	0	0	0	0	0	0	0	0	0	0	0	0	0	0	0	0	0	0	0	0	0	0	0	0	No Reactivo	0		0	Male	9-20 años	Tumán	0	436.39999	Chiclayo
498	25-jun-20	62	2	1	0	0	0	0	0	0	0	0	0	0	0	0	0	0	0	0	0	0	0	0	0	0	0	1	0	0	0	0	0	No Reactivo	0		1	Female	61-70 años	Ferreñafe	0	354.29999	Ferreñafe
1060	25-jun-20	62	3	0	0	0	0	0	0	0	0	0	0	0	0	0	0	0	0	0	0	0	0	0	0	0	0	0	0	0	0	0	0	No Reactivo	0	< 14 dias	0	Female	61-70 años	José L. Ortiz	0	282	Chiclayo
1395	25-jun-20	38	3	0	0	0	0	0	0	0	0	0	0	0	0	0	0	0	0	0	0	0	0	0	0	0	0	0	0	0	0	0	1	No Reactivo	0		0	Female	31-40 años	Chiclayo	0	347.60001	Chiclayo
1291	25-jun-20	45	2	1	0	0	0	0	0	0	0	0	0	0	0	0	0	0	0	0	0	0	0	0	0	0	0	0	0	0	0	0	0	No Reactivo	0		0	Female	41-50 años	Pomalca	0	443.5	Chiclayo
136	25-jun-20	54	1	1	0	0	0	0	0	0	0	0	0	0	0	0	0	0	0	0	0	0	0	0	0	0	0	0	0	0	0	0	0	No Reactivo	0		0	Male	51-60 años	Lagunas	0	405.89999	Chiclayo
1377	25-jun-20	28	3	0	0	0	0	1	0	0	0	0	1	0	0	0	0	0	0	0	0	0	0	0	0	0	0	0	0	0	1	1	1	No Reactivo	0		0	Male	21-30 años	Chiclayo	1	347.60001	Chiclayo
1326	25-jun-20	56	3	1	0	0	0	0	0	0	0	0	0	0	0	0	0	0	0	0	0	0	0	0	0	0	0	0	0	0	0	0	0	No Reactivo	0		0	Male	51-60 años	Chiclayo	0	347.60001	Chiclayo
726	25-jun-20	67	1	0	0	0	0	0	0	0	0	0	0	0	0	0	0	0	0	0	0	0	0	0	0	0	0	0	0	0	0	0	0	No Reactivo	0		0	Male	61-70 años	Patapo	0	402.89999	Chiclayo
730	25-jun-20	64	1	0	0	0	1	0	1	0	0	0	0	0	0	0	0	0	0	0	0	0	0	0	0	0	0	0	0	0	0	0	0	No Reactivo	0		0	Female	61-70 años	Patapo	1	402.89999	Chiclayo
1023	25-jun-20	43	3	0	0	0	0	0	0	0	0	0	0	0	0	0	0	0	0	0	0	0	0	0	0	0	0	1	0	1	1	1	1	Ig M (+) e Ig G (+)	1		1	Female	41-50 años	La Victoria	0	314.70001	Chiclayo
935	25-jun-20	26	3	0	0	0	0	0	0	0	0	0	0	0	0	0	0	0	0	0	0	0	0	0	0	0	0	0	0	0	0	0	0	Ig M (+)	1		0	Female	21-30 años	José L. Ortiz	0	282	Chiclayo
1339	25-jun-20	31	3	1	0	0	0	0	0	0	0	0	0	0	0	0	0	0	0	0	0	0	0	0	0	0	0	0	0	0	0	0	0	No Reactivo	0		0	Male	31-40 años	José L. Ortiz	0	282	Chiclayo
1313	25-jun-20	32	3	0	0	0	0	0	0	0	0	0	0	0	0	0	0	0	0	0	0	0	0	0	0	0	0	0	0	0	0	0	1	No Reactivo	0		0	Male	31-40 años	José L. Ortiz	0	282	Chiclayo
134	25-jun-20	12	1	1	0	0	0	0	0	0	0	0	0	0	0	0	0	0	0	0	0	0	0	0	0	0	0	0	0	0	0	0	0	Ig M (+) e Ig G (+)	1		0	Female	9-20 años	Lagunas	0	405.89999	Chiclayo
410	25-jun-20	43	2	1	0	0	1	1	0	0	0	0	0	0	0	0	1	0	0	0	0	0	0	0	0	0	0	0	0	0	0	0	1	No Reactivo	0		0	Female	41-50 años	Tumán	1	436.39999	Chiclayo
999	25-jun-20	45	3	0	0	0	0	0	0	0	0	0	0	0	0	0	0	0	0	0	0	0	0	0	0	0	0	1	0	0	0	0	1	No Reactivo	0		1	Male	41-50 años	La Victoria	0	314.70001	Chiclayo
1011	25-jun-20	49	3	0	0	0	0	0	0	0	0	0	0	0	0	0	0	0	0	0	0	0	0	0	0	0	0	0	0	0	0	0	0	No Reactivo	0		0	Male	41-50 años	La Victoria	0	314.70001	Chiclayo
1016	25-jun-20	47	3	0	0	0	0	0	0	0	0	0	0	0	0	0	0	0	0	0	0	0	0	0	0	0	0	0	0	0	0	0	1	Ig M (+) e Ig G (+)	1		0	Female	41-50 años	La Victoria	0	314.70001	Chiclayo
1058	26-jun-20	34	3	0	0	0	0	0	0	0	0	0	0	0	0	0	0	0	0	0	0	0	0	0	0	0	0	0	0	1	1	1	0	Ig M (+)	1		0	Male	31-40 años	La Victoria	0	314.70001	Chiclayo
417	26-jun-20	57	2	0	0	0	0	1	0	0	0	0	0	0	0	0	0	0	0	0	0	0	0	0	0	0	0	0	0	0	0	0	0	No Reactivo	0		0	Male	51-60 años	Tumán	1	436.39999	Chiclayo
177	26-jun-20	18	3	1	0	0	0	0	0	0	0	0	0	0	0	0	0	0	0	0	0	0	0	0	0	0	0	0	0	0	0	0	0	No Reactivo	0		0	Female	9-20 años	La Victoria	0	314.70001	Chiclayo
235	26-jun-20	51	3	1	0	0	0	0	0	0	0	0	0	0	0	0	0	0	0	0	0	0	0	0	0	0	0	0	0	0	0	0	0	No Reactivo	0	> 14 dias	0	Male	51-60 años	La Victoria	0	314.70001	Chiclayo
992	26-jun-20	57	3	0	0	0	0	0	0	0	0	0	0	0	0	0	0	0	0	0	0	0	0	0	0	0	0	0	0	0	0	0	1	Ig M (+) e Ig G (+)	1		0	Male	51-60 años	José L. Ortiz	0	282	Chiclayo
959	26-jun-20	24	3	0	0	0	0	0	0	0	0	0	0	0	0	0	0	0	0	0	0	0	0	0	0	0	0	0	0	0	0	0	0	No Reactivo	0		0	Female	21-30 años	Lambayeque	0	290.10001	Lambayeque
480	26-jun-20	19	2	1	0	0	0	0	0	0	0	0	0	0	0	0	0	0	0	0	0	0	0	0	0	0	0	0	0	0	0	0	0	No Reactivo	0	> 14 dias	0	Female	9-20 años	Ferreñafe	0	354.29999	Ferreñafe
968	26-jun-20	24	3	0	0	0	0	0	0	0	0	0	0	0	0	0	0	0	0	0	0	0	0	0	0	1	0	0	0	0	0	1	0	No Reactivo	0		1	Female	21-30 años	Chiclayo	0	347.60001	Chiclayo
202	26-jun-20	49	3	1	0	0	0	0	0	0	0	0	0	0	0	0	0	0	0	0	0	0	0	0	0	0	0	0	0	0	0	0	0	No Reactivo	0		0	Female	41-50 años	La Victoria	0	314.70001	Chiclayo
994	26-jun-20	73	3	1	0	0	0	1	0	0	0	0	0	0	0	0	0	0	0	0	0	1	1	0	0	0	0	0	0	0	1	1	0	No Reactivo	0		1	Male	71-80 años	José L. Ortiz	1	282	Chiclayo
1099	26-jun-20	72	3	0	0	0	0	0	0	0	0	0	0	0	0	0	0	0	0	0	0	1	0	0	0	0	0	0	0	0	0	0	0	Ig M (+) e Ig G (+)	1	> 14 dias	1	Female	71-80 años	José L. Ortiz	0	282	Chiclayo
761	26-jun-20	60	1	0	0	0	0	0	0	0	0	0	1	0	0	0	0	0	0	0	0	0	0	0	0	0	0	0	0	0	0	1	0	Ig M (+) e Ig G (+)	1		0	Female	51-60 años	Patapo	1	402.89999	Chiclayo
95	26-jun-20	28	1	0	0	0	0	0	0	0	0	0	0	0	0	0	0	0	0	0	0	0	0	0	0	0	0	0	0	0	0	0	0	No Reactivo	0		0	Male	21-30 años	Incahuasi	0	325.70001	Ferreñafe
199	26-jun-20	80	3	1	0	0	0	0	0	0	0	0	0	0	0	0	0	0	0	0	0	1	0	0	0	0	0	0	0	0	0	0	0	No Reactivo	0		1	Male	71-80 años	La Victoria	0	314.70001	Chiclayo
196	26-jun-20	77	3	1	0	0	0	0	0	0	0	0	0	0	0	0	0	0	0	0	0	0	0	0	0	0	0	0	0	0	0	0	0	No Reactivo	0	< 14 dias	0	Female	71-80 años	La Victoria	0	314.70001	Chiclayo
767	26-jun-20	52	3	1	0	0	0	0	0	0	0	0	0	0	0	0	0	0	0	0	0	0	0	1	0	0	0	0	0	0	0	0	1	No Reactivo	0		1	Female	51-60 años	Lambayeque	0	290.10001	Lambayeque
277	26-jun-20	40	1	1	0	0	0	0	0	0	0	0	0	0	0	0	0	0	0	0	0	0	0	0	0	0	0	0	0	0	0	0	0	No Reactivo	0		0	Male	31-40 años	San José	0	385.60001	Lambayeque
518	26-jun-20	11	2	0	0	0	0	0	0	0	0	0	0	0	0	0	0	0	0	0	0	0	0	0	0	0	0	0	0	0	0	0	0	No Reactivo	0		0	Female	9-20 años	Tumán	0	436.39999	Chiclayo
770	26-jun-20	32	1	0	0	0	0	0	0	0	0	0	0	0	0	0	0	0	0	0	0	0	0	0	0	0	0	0	0	0	0	0	0	No Reactivo	0	> 14 dias	0	Female	31-40 años	Patapo	0	402.89999	Chiclayo
1037	26-jun-20	48	3	0	0	0	0	0	0	0	0	0	0	0	0	0	0	0	0	0	0	1	0	0	0	0	0	1	0	1	0	0	0	Ig M (+) e Ig G (+)	1		1	Male	41-50 años	La Victoria	0	314.70001	Chiclayo
181	26-jun-20	60	3	1	0	0	0	0	0	0	0	0	0	0	0	0	0	0	0	0	0	0	0	0	0	0	0	0	0	0	0	0	0	No Reactivo	0		0	Male	51-60 años	La Victoria	0	314.70001	Chiclayo
205	26-jun-20	14	3	1	0	0	0	0	0	0	0	0	0	0	0	0	0	0	0	0	0	0	0	0	0	0	0	0	0	0	0	0	0	No Reactivo	0		0	Female	9-20 años	La Victoria	0	314.70001	Chiclayo
1030	26-jun-20	64	3	0	1	0	1	0	0	0	0	0	1	0	0	0	0	0	0	0	0	0	0	0	0	0	0	0	0	0	0	0	1	No Reactivo	0		0	Male	61-70 años	La Victoria	1	314.70001	Chiclayo
1042	26-jun-20	62	3	0	0	0	0	0	0	0	0	0	0	0	0	0	0	0	0	0	0	0	0	0	0	0	1	1	0	0	0	0	1	No Reactivo	0		1	Male	61-70 años	La Victoria	0	314.70001	Chiclayo
521	26-jun-20	51	2	0	0	0	0	0	0	0	0	0	0	0	0	0	0	0	0	0	0	0	0	0	0	0	0	0	0	0	0	0	1	Ig M (+) e Ig G (+)	1		0	Female	51-60 años	Tumán	0	436.39999	Chiclayo
227	26-jun-20	72	3	1	0	0	0	0	0	0	0	0	0	0	0	0	0	0	0	0	0	0	0	0	0	0	0	0	0	0	0	0	0	No Reactivo	0		0	Female	71-80 años	La Victoria	0	314.70001	Chiclayo
142	26-jun-20	10	1	1	0	0	0	0	0	0	0	0	1	0	0	0	0	0	0	0	0	0	0	0	0	0	0	0	0	0	0	0	0	Ig M (+) e Ig G (+)	1		0	Female	9-20 años	San José	1	385.60001	Lambayeque
215	26-jun-20	34	3	1	0	0	0	0	0	0	0	0	0	0	0	0	0	0	0	0	0	0	0	0	0	0	0	0	0	0	0	0	0	No Reactivo	0	> 14 dias	0	Male	31-40 años	La Victoria	0	314.70001	Chiclayo
140	26-jun-20	22	1	1	0	1	0	0	0	0	0	0	1	0	0	0	0	0	0	1	0	0	0	0	0	0	0	0	0	0	0	0	1	Ig M (+) e Ig G (+)	1		0	Male	21-30 años	San José	1	385.60001	Lambayeque
230	26-jun-20	49	3	1	0	0	0	0	0	0	0	0	0	0	0	0	0	0	0	0	0	0	0	0	0	0	0	0	0	0	0	0	0	No Reactivo	0		0	Male	41-50 años	La Victoria	0	314.70001	Chiclayo
163	26-jun-20	21	3	1	0	0	0	0	0	0	0	0	0	0	0	0	0	0	0	0	0	0	0	0	0	0	0	0	0	0	0	0	0	No Reactivo	0		0	Female	21-30 años	La Victoria	0	314.70001	Chiclayo
1065	26-jun-20	65	3	0	0	0	0	0	0	0	0	0	0	0	0	0	0	0	0	0	0	0	0	0	0	0	0	0	0	0	0	0	1	No Reactivo	0		0	Female	61-70 años	La Victoria	0	314.70001	Chiclayo
421	26-jun-20	63	2	0	0	1	1	1	1	0	1	0	0	0	0	0	1	0	0	0	0	0	0	0	0	0	0	0	0	0	0	0	0	Ig M (+) e Ig G (+)	1	> 14 dias	0	Male	61-70 años	Tumán	1	436.39999	Chiclayo
486	26-jun-20	37	1	1	0	0	0	0	0	0	0	0	0	0	0	0	0	0	0	0	0	0	0	0	0	0	0	0	0	0	0	0	0	No Reactivo	0	> 14 dias	0	Female	31-40 años	Mesones Muro	0	524.79999	Ferreñafe
185	26-jun-20	14	3	1	0	0	0	0	0	0	0	0	0	0	0	0	0	0	0	0	0	0	0	0	0	0	0	0	0	0	0	0	0	No Reactivo	0		0	Male	9-20 años	La Victoria	0	314.70001	Chiclayo
77	26-jun-20	43	1	0	0	0	0	0	0	0	0	0	0	0	0	0	0	0	0	0	0	0	0	0	0	0	0	0	0	0	0	0	0	No Reactivo	0		0	Female	41-50 años	Incahuasi	0	325.70001	Ferreñafe
89	26-jun-20	48	1	0	0	0	0	0	0	0	0	0	0	0	0	0	0	0	0	0	0	0	0	0	0	0	0	0	0	0	0	0	0	No Reactivo	0		0	Male	41-50 años	Incahuasi	0	325.70001	Ferreñafe
1057	26-jun-20	24	3	0	0	0	0	0	0	0	0	0	0	0	1	1	0	0	0	0	0	0	0	0	0	0	0	0	0	0	0	0	0	No Reactivo	0		0	Male	21-30 años	José L. Ortiz	1	282	Chiclayo
1093	26-jun-20	47	3	0	0	0	0	0	0	0	0	0	0	0	0	0	0	0	0	0	0	0	0	0	0	0	0	0	0	0	0	0	1	No Reactivo	0		0	Female	41-50 años	José L. Ortiz	0	282	Chiclayo
484	26-jun-20	50	1	0	0	0	0	0	0	0	0	0	0	0	0	0	0	0	0	0	0	0	0	0	0	0	0	0	0	0	0	0	0	No Reactivo	0	< 14 dias	0	Male	41-50 años	Mesones Muro	0	524.79999	Ferreñafe
85	26-jun-20	50	1	0	0	0	0	0	0	0	0	0	0	0	0	0	0	0	0	0	0	0	0	0	0	0	0	1	0	0	0	0	0	No Reactivo	0		1	Male	41-50 años	Incahuasi	0	325.70001	Ferreñafe
178	26-jun-20	48	3	1	0	0	0	0	0	0	0	0	0	0	0	0	0	0	0	0	0	0	0	0	0	0	0	1	0	0	0	0	0	No Reactivo	0		1	Male	41-50 años	La Victoria	0	314.70001	Chiclayo
162	26-jun-20	67	3	1	0	0	0	0	0	0	0	0	0	0	0	0	0	0	0	0	0	0	0	0	0	0	0	0	0	0	0	0	0	No Reactivo	0		0	Male	61-70 años	La Victoria	0	314.70001	Chiclayo
1054	26-jun-20	56	3	0	0	0	0	0	0	0	0	0	0	0	0	0	0	0	0	0	0	1	0	0	0	0	0	0	0	0	0	0	1	Ig M (+)	1		1	Male	51-60 años	La Victoria	0	314.70001	Chiclayo
1115	26-jun-20	53	3	0	0	0	0	0	0	0	0	0	0	0	0	0	0	0	0	0	0	0	0	0	0	0	0	0	0	0	0	0	1	No Reactivo	0		0	Female	51-60 años	José L. Ortiz	0	282	Chiclayo
201	26-jun-20	19	3	1	0	0	0	0	0	0	0	0	0	0	0	0	0	0	0	0	0	0	0	0	0	0	0	0	0	0	0	0	0	No Reactivo	0		0	Male	9-20 años	La Victoria	0	314.70001	Chiclayo
274	26-jun-20	31	2	0	1	1	1	0	0	0	0	0	1	0	0	0	0	0	1	0	0	0	0	0	0	0	0	0	0	1	0	0	0	Ig M (+) e Ig G (+)	1		0	Female	31-40 años	Mórrope	1	381.70001	Lambayeque
156	26-jun-20	70	3	1	0	0	0	0	0	0	0	0	0	0	0	0	0	0	0	0	0	0	1	0	0	0	0	1	0	0	0	0	0	No Reactivo	0		1	Female	61-70 años	La Victoria	0	314.70001	Chiclayo
962	26-jun-20	76	3	1	0	0	0	0	0	0	0	0	0	0	0	0	0	0	0	0	0	0	0	0	0	0	0	0	0	0	0	1	1	No Reactivo	0		0	Male	71-80 años	Lambayeque	0	290.10001	Lambayeque
73	26-jun-20	42	1	0	0	0	0	0	0	0	0	0	0	0	0	0	0	0	0	0	0	0	0	0	0	0	0	0	0	0	0	0	0	No Reactivo	0		0	Female	41-50 años	Incahuasi	0	325.70001	Ferreñafe
749	26-jun-20	10	1	0	0	0	0	0	0	0	0	0	0	0	0	0	0	0	0	0	0	0	0	0	0	0	0	0	0	0	0	0	0	No Reactivo	0	> 14 dias	0	Female	9-20 años	Patapo	0	402.89999	Chiclayo
184	26-jun-20	19	3	1	0	0	0	0	0	0	0	0	0	0	0	0	0	0	0	0	0	0	0	0	0	0	0	0	0	0	0	0	0	No Reactivo	0		0	Male	9-20 años	La Victoria	0	314.70001	Chiclayo
1330	26-jun-20	77	3	0	0	0	0	0	0	0	0	0	0	0	0	0	0	0	0	0	0	0	0	0	0	0	0	0	0	0	0	0	0	No Reactivo	0		0	Male	71-80 años	Lambayeque	0	290.10001	Lambayeque
1074	26-jun-20	64	3	0	0	0	0	0	0	0	0	0	0	0	0	0	0	0	0	0	0	0	0	0	0	0	0	0	0	0	0	0	0	No Reactivo	0		0	Male	61-70 años	José L. Ortiz	0	282	Chiclayo
1286	26-jun-20	26	2	1	0	0	0	0	0	0	0	0	0	0	0	0	0	0	0	0	0	0	0	0	0	0	0	0	0	0	0	0	0	No Reactivo	0		0	Female	21-30 años	Pomalca	0	443.5	Chiclayo
273	26-jun-20	12	1	1	0	0	1	0	1	0	0	0	1	0	0	0	0	0	0	1	0	0	0	0	0	0	0	1	0	0	1	1	0	No Reactivo	0	< 14 dias	1	Male	9-20 años	San José	1	385.60001	Lambayeque
98	26-jun-20	45	1	0	0	0	0	0	0	0	0	0	0	0	0	0	0	0	0	0	0	0	0	0	0	0	0	1	0	0	0	0	0	No Reactivo	0		1	Male	41-50 años	Incahuasi	0	325.70001	Ferreñafe
240	26-jun-20	62	3	1	0	0	0	0	0	0	0	0	0	0	0	0	0	0	0	0	0	0	0	0	0	0	0	0	0	0	0	0	0	No Reactivo	0		0	Female	61-70 años	La Victoria	0	314.70001	Chiclayo
489	26-jun-20	33	1	1	0	0	0	0	0	0	0	0	0	0	0	0	0	0	0	0	0	0	0	0	0	0	0	0	0	0	0	0	0	No Reactivo	0		0	Male	31-40 años	Mesones Muro	0	524.79999	Ferreñafe
1278	26-jun-20	75	2	1	0	0	0	0	0	0	0	0	0	0	0	0	0	0	0	0	0	0	0	0	0	0	0	0	0	0	0	0	0	No Reactivo	0	> 14 dias	0	Female	71-80 años	Pomalca	0	443.5	Chiclayo
1334	26-jun-20	80	3	1	0	0	0	0	0	0	0	0	0	0	0	0	0	0	0	0	0	0	0	0	0	0	0	0	0	0	0	0	0	No Reactivo	0		0	Female	71-80 años	Lambayeque	0	290.10001	Lambayeque
143	26-jun-20	17	1	1	0	0	0	0	0	0	0	0	0	0	0	0	0	0	0	0	1	0	0	0	0	0	0	0	0	0	0	0	0	Ig M (+) e Ig G (+)	1		1	Male	9-20 años	San José	0	385.60001	Lambayeque
492	26-jun-20	49	1	1	0	0	0	0	0	0	0	0	0	0	0	0	0	0	0	0	0	0	0	0	0	0	0	0	0	0	0	0	0	No Reactivo	0		0	Female	41-50 años	Mesones Muro	0	524.79999	Ferreñafe
416	26-jun-20	72	2	0	0	0	0	0	0	0	0	0	0	0	0	0	0	0	0	0	0	1	0	0	0	0	0	0	0	0	0	0	0	No Reactivo	0	> 14 dias	1	Female	71-80 años	Tumán	0	436.39999	Chiclayo
519	26-jun-20	16	2	1	0	0	0	0	0	0	0	0	0	0	0	0	0	0	0	0	0	0	0	0	0	0	0	0	0	0	0	0	0	No Reactivo	0		0	Male	9-20 años	Tumán	0	436.39999	Chiclayo
280	26-jun-20	54	2	0	0	0	0	0	0	0	0	0	0	0	0	0	0	0	0	0	0	0	0	0	0	0	0	0	1	0	0	1	0	No Reactivo	0		0	Female	51-60 años	Mórrope	0	381.70001	Lambayeque
296	26-jun-20	14	2	1	1	0	1	0	0	0	0	0	0	0	0	0	0	0	0	0	0	0	0	0	0	0	0	0	0	0	0	0	0	Ig M (+) e Ig G (+)	1		0	Female	9-20 años	Mórrope	1	381.70001	Lambayeque
1263	26-jun-20	25	2	1	0	0	0	0	0	0	0	0	0	0	0	0	0	0	0	0	0	0	0	0	0	0	0	0	0	0	0	0	1	No Reactivo	0		0	Male	21-30 años	Pomalca	0	443.5	Chiclayo
517	26-jun-20	56	2	1	0	0	0	0	0	0	0	0	0	0	0	0	0	0	0	0	0	0	0	0	0	0	0	0	0	0	0	0	0	No Reactivo	0		0	Male	51-60 años	Tumán	0	436.39999	Chiclayo
1035	26-jun-20	54	3	0	0	0	0	0	0	0	0	0	0	0	0	0	0	0	0	0	0	0	1	0	0	0	0	0	0	1	0	0	1	No Reactivo	0		1	Female	51-60 años	La Victoria	0	314.70001	Chiclayo
190	26-jun-20	60	3	1	0	0	0	0	0	0	0	0	0	0	0	0	0	0	0	0	0	0	1	0	0	0	0	1	0	0	0	0	0	No Reactivo	0		1	Male	51-60 años	La Victoria	0	314.70001	Chiclayo
1332	26-jun-20	54	3	0	0	0	0	0	0	1	0	0	1	0	0	0	0	0	0	0	0	0	0	0	0	0	0	0	1	0	0	0	1	No Reactivo	0		0	Male	51-60 años	Lambayeque	1	290.10001	Lambayeque
420	26-jun-20	57	2	0	0	0	0	0	0	0	0	0	0	0	0	0	0	0	0	0	0	0	0	0	0	0	0	0	0	0	0	0	0	Ig M (+) e Ig G (+)	1	< 14 dias	0	Female	51-60 años	Tumán	0	436.39999	Chiclayo
494	26-jun-20	29	1	1	0	0	0	0	0	0	0	0	0	0	0	0	0	0	0	0	0	0	0	0	0	0	0	0	0	0	0	0	0	No Reactivo	0		0	Female	21-30 años	Mesones Muro	0	524.79999	Ferreñafe
990	26-jun-20	33	3	0	0	0	0	0	0	0	0	0	0	0	0	0	0	0	0	0	0	0	0	0	0	0	0	0	0	0	0	0	0	Ig M (+) e Ig G (+)	1		0	Male	31-40 años	José L. Ortiz	0	282	Chiclayo
76	26-jun-20	55	1	0	0	0	0	0	0	0	0	0	0	0	0	0	0	0	0	0	0	0	0	0	0	0	0	0	0	0	0	0	0	No Reactivo	0		0	Female	51-60 años	Incahuasi	0	325.70001	Ferreñafe
522	26-jun-20	9	2	1	0	0	0	0	0	0	0	0	0	0	0	0	0	0	0	0	0	0	0	0	0	0	0	0	0	0	0	0	0	No Reactivo	0	< 14 dias	0	Male	9-20 años	Tumán	0	436.39999	Chiclayo
1034	26-jun-20	22	3	0	0	0	0	0	0	0	0	0	0	0	0	0	0	0	0	0	0	0	0	0	0	0	0	0	0	0	0	0	0	No Reactivo	0		0	Female	21-30 años	José L. Ortiz	0	282	Chiclayo
1279	26-jun-20	23	2	1	1	0	1	1	0	0	0	0	1	0	0	0	0	0	0	0	0	0	0	0	0	0	0	0	0	0	0	0	0	No Reactivo	0	> 14 dias	0	Male	21-30 años	Pomalca	1	443.5	Chiclayo
1068	26-jun-20	37	3	0	0	0	0	0	0	0	0	0	0	0	0	0	0	0	0	0	0	0	0	0	0	0	0	1	0	0	0	0	0	No Reactivo	0		1	Female	31-40 años	La Victoria	0	314.70001	Chiclayo
520	26-jun-20	13	2	1	0	0	0	0	0	0	0	0	0	0	0	0	0	0	0	0	0	0	0	0	0	0	0	0	0	0	0	0	0	No Reactivo	0		0	Male	9-20 años	Tumán	0	436.39999	Chiclayo
1273	26-jun-20	33	2	1	1	1	0	1	0	1	0	0	1	0	0	0	0	0	1	0	0	0	0	0	0	0	0	0	0	0	0	1	0	No Reactivo	0	> 14 dias	0	Male	31-40 años	Pomalca	1	443.5	Chiclayo
309	26-jun-20	38	2	0	0	0	0	0	0	0	0	0	0	0	0	0	0	0	0	0	0	0	0	0	0	0	0	0	0	0	0	0	0	No Reactivo	0		0	Male	31-40 años	Mórrope	0	381.70001	Lambayeque
419	26-jun-20	67	2	0	0	0	0	0	0	0	0	0	0	0	0	0	0	0	0	0	0	0	0	0	0	0	0	0	0	0	0	0	0	No Reactivo	0		0	Female	61-70 años	Tumán	0	436.39999	Chiclayo
757	26-jun-20	44	1	0	0	0	0	0	0	0	0	0	0	0	0	0	0	0	0	0	0	0	0	0	0	0	0	0	0	0	0	0	0	Ig M (+) e Ig G (+)	1		0	Male	41-50 años	Patapo	0	402.89999	Chiclayo
967	26-jun-20	55	3	1	0	0	0	0	0	0	0	0	0	0	0	0	0	0	0	0	0	0	0	0	0	0	0	0	0	0	0	0	1	No Reactivo	0		0	Male	51-60 años	Lambayeque	0	290.10001	Lambayeque
211	26-jun-20	12	3	1	0	0	0	0	0	0	0	0	0	0	0	0	0	0	0	0	0	0	0	0	0	0	0	0	0	0	0	0	0	Ig G (+)	1		0	Male	9-20 años	La Victoria	0	314.70001	Chiclayo
958	26-jun-20	51	3	0	0	0	0	0	0	0	0	0	0	0	0	0	1	0	1	1	0	0	0	0	0	0	0	0	1	0	0	0	0	Ig M (+) e Ig G (+)	1		0	Female	51-60 años	Lambayeque	1	290.10001	Lambayeque
105	26-jun-20	29	1	0	0	0	0	0	0	0	0	0	0	0	0	0	0	0	0	0	0	0	0	0	0	0	0	0	0	0	0	0	0	No Reactivo	0		0	Male	21-30 años	Incahuasi	0	325.70001	Ferreñafe
782	26-jun-20	61	1	0	0	0	0	0	0	0	0	0	0	0	0	0	0	0	0	0	0	0	0	0	0	0	0	0	0	0	0	0	0	No Reactivo	0		0	Male	61-70 años	Patapo	0	402.89999	Chiclayo
772	26-jun-20	80	1	0	0	0	0	0	0	0	0	0	0	0	0	0	0	0	0	0	0	1	0	0	0	0	0	0	0	0	0	0	0	No Reactivo	0	< 14 dias	1	Male	71-80 años	Patapo	0	402.89999	Chiclayo
169	26-jun-20	72	3	1	0	0	0	0	0	0	0	0	0	0	0	0	0	0	0	0	0	0	0	0	0	0	0	0	0	0	0	0	0	No Reactivo	0		0	Female	71-80 años	La Victoria	0	314.70001	Chiclayo
70	26-jun-20	49	1	0	0	0	0	0	0	0	0	0	0	0	0	0	0	0	0	0	0	0	0	0	0	0	0	0	0	0	0	0	0	No Reactivo	0		0	Female	41-50 años	Incahuasi	0	325.70001	Ferreñafe
1257	26-jun-20	42	2	1	0	0	0	0	0	0	0	0	0	0	0	0	0	0	0	0	0	0	0	0	0	0	0	0	0	0	0	0	1	No Reactivo	0		0	Female	41-50 años	Pomalca	0	443.5	Chiclayo
159	26-jun-20	61	3	1	0	0	0	0	0	0	0	0	0	0	0	0	0	0	0	0	0	0	1	0	0	0	0	1	0	0	0	0	0	No Reactivo	0		1	Female	61-70 años	La Victoria	0	314.70001	Chiclayo
1254	26-jun-20	23	2	1	0	0	0	0	0	0	0	0	0	0	0	0	0	0	0	0	0	0	0	0	0	0	0	0	0	0	0	0	0	No Reactivo	0		0	Female	21-30 años	Pomalca	0	443.5	Chiclayo
963	26-jun-20	27	3	0	0	0	0	0	0	0	0	0	0	0	0	0	0	0	0	0	0	0	0	0	0	0	0	0	0	0	0	0	0	Ig M (+) e Ig G (+)	1		0	Female	21-30 años	Chiclayo	0	347.60001	Chiclayo
175	26-jun-20	17	3	1	0	0	0	0	0	0	0	0	0	0	0	0	0	0	0	0	0	0	0	0	0	0	0	0	0	0	0	0	0	No Reactivo	0	> 14 dias	0	Female	9-20 años	La Victoria	0	314.70001	Chiclayo
233	26-jun-20	60	3	1	0	0	0	0	0	0	0	0	0	0	0	0	0	0	0	0	0	0	0	0	0	0	0	0	0	0	0	0	0	No Reactivo	0		0	Female	51-60 años	La Victoria	0	314.70001	Chiclayo
476	26-jun-20	18	2	1	0	0	0	0	0	0	0	0	0	0	0	0	0	0	0	0	0	0	0	0	0	0	0	0	0	0	0	0	0	Ig G (+)	1		0	Female	9-20 años	Ferreñafe	0	354.29999	Ferreñafe
139	26-jun-20	31	1	1	1	1	0	0	0	0	1	0	0	0	0	0	0	0	0	0	0	0	0	0	0	0	0	0	0	0	0	1	1	Ig M (+) e Ig G (+)	1	> 14 dias	0	Male	31-40 años	San José	1	385.60001	Lambayeque
778	26-jun-20	44	1	0	0	0	0	0	0	0	1	0	1	0	0	0	0	0	0	1	0	0	0	0	0	0	0	0	0	0	0	0	0	No Reactivo	0	< 14 dias	0	Female	41-50 años	Patapo	1	402.89999	Chiclayo
171	26-jun-20	12	3	1	0	0	0	0	0	0	0	0	0	0	0	0	0	0	0	0	0	0	0	0	0	0	0	0	0	0	0	0	0	Ig M (+) e Ig G (+)	1		0	Male	9-20 años	La Victoria	0	314.70001	Chiclayo
780	26-jun-20	15	1	0	0	0	0	0	0	0	0	0	0	0	0	0	0	0	0	0	0	0	0	0	0	0	0	0	0	0	0	0	0	No Reactivo	0	< 14 dias	0	Male	9-20 años	Patapo	0	402.89999	Chiclayo
237	26-jun-20	72	3	1	0	0	0	0	0	0	0	0	0	0	0	0	0	0	0	0	0	0	0	0	0	0	0	0	0	0	0	0	0	Ig M (+) e Ig G (+)	1		0	Male	71-80 años	La Victoria	0	314.70001	Chiclayo
769	26-jun-20	16	1	0	0	0	0	0	0	0	0	0	0	0	0	0	0	0	0	0	0	0	0	0	0	0	0	0	0	0	0	0	0	No Reactivo	0		0	Female	9-20 años	Patapo	0	402.89999	Chiclayo
1082	26-jun-20	56	3	0	0	0	0	0	0	0	0	0	0	0	0	0	0	0	0	0	0	0	0	0	0	0	0	0	0	0	0	0	1	No Reactivo	0		0	Male	51-60 años	José L. Ortiz	0	282	Chiclayo
146	26-jun-20	21	1	1	0	0	0	0	0	0	0	0	0	0	0	0	0	0	0	0	0	0	0	0	0	0	0	0	0	0	0	0	0	No Reactivo	0		0	Female	21-30 años	San José	0	385.60001	Lambayeque
261	26-jun-20	43	2	0	0	0	0	0	0	0	0	0	0	0	0	0	0	0	0	0	0	0	0	0	0	0	0	0	0	0	0	0	0	Ig M (+) e Ig G (+)	1		0	Female	41-50 años	Mórrope	0	381.70001	Lambayeque
154	26-jun-20	39	3	1	0	0	0	0	0	0	0	0	0	0	0	0	0	0	0	0	0	0	0	0	0	0	0	0	0	0	0	0	1	No Reactivo	0	> 14 dias	0	Female	31-40 años	La Victoria	0	314.70001	Chiclayo
1275	26-jun-20	25	2	1	0	0	0	0	0	0	0	0	0	0	0	0	0	0	0	0	0	0	0	0	0	0	0	0	0	0	0	0	0	No Reactivo	0		0	Male	21-30 años	Pomalca	0	443.5	Chiclayo
1045	26-jun-20	33	3	0	0	0	0	0	0	0	0	0	0	0	0	0	0	0	0	0	0	0	0	0	0	0	0	0	0	0	0	0	1	Ig M (+) e Ig G (+)	1		0	Male	31-40 años	La Victoria	0	314.70001	Chiclayo
269	26-jun-20	31	2	0	0	0	0	0	0	0	0	0	0	0	0	0	0	0	0	0	0	0	0	0	0	0	0	0	0	0	0	0	0	Ig M (+) e Ig G (+)	1		0	Male	31-40 años	Mórrope	0	381.70001	Lambayeque
289	26-jun-20	46	2	0	0	0	0	0	0	0	0	0	0	0	0	0	0	0	0	0	0	0	0	0	0	0	0	0	0	0	0	1	0	No Reactivo	0	< 14 dias	0	Male	41-50 años	Mórrope	0	381.70001	Lambayeque
1329	26-jun-20	40	3	0	0	0	0	0	0	0	0	0	0	0	0	0	0	0	0	0	0	0	0	0	0	0	0	0	1	0	1	0	0	No Reactivo	0		0	Female	31-40 años	Lambayeque	0	290.10001	Lambayeque
144	26-jun-20	12	1	1	0	0	0	0	0	0	0	0	0	0	0	0	0	0	0	0	0	0	0	0	0	0	0	0	0	0	0	0	0	Ig M (+) e Ig G (+)	1		0	Female	9-20 años	San José	0	385.60001	Lambayeque
271	26-jun-20	35	2	0	1	0	1	0	0	0	0	0	1	0	1	1	0	0	0	0	0	0	0	0	0	0	0	0	0	0	0	0	0	Ig M (+) e Ig G (+)	1	> 14 dias	0	Female	31-40 años	Mórrope	1	381.70001	Lambayeque
768	26-jun-20	31	1	0	0	0	0	0	0	0	0	0	0	0	0	0	0	0	0	0	0	0	0	0	0	0	0	0	0	0	0	0	0	No Reactivo	0		0	Male	31-40 años	Patapo	0	402.89999	Chiclayo
106	26-jun-20	37	1	0	0	0	0	0	0	0	0	0	0	0	0	0	0	0	0	0	0	0	0	0	0	0	0	0	0	0	0	0	0	No Reactivo	0		0	Male	31-40 años	Incahuasi	0	325.70001	Ferreñafe
1062	26-jun-20	51	3	0	0	0	0	0	0	0	0	0	0	0	0	0	0	0	0	0	0	0	0	0	0	0	0	1	0	0	1	1	0	No Reactivo	0		1	Male	51-60 años	La Victoria	0	314.70001	Chiclayo
755	26-jun-20	23	1	0	0	0	0	0	0	0	0	0	0	0	0	0	0	0	0	0	0	0	0	0	0	0	0	0	0	0	0	0	0	No Reactivo	0		0	Male	21-30 años	Patapo	0	402.89999	Chiclayo
217	26-jun-20	29	3	1	0	0	0	0	0	0	0	0	0	0	0	0	0	0	0	0	0	0	0	0	0	0	0	0	0	0	0	0	0	No Reactivo	0		0	Male	21-30 años	La Victoria	0	314.70001	Chiclayo
147	26-jun-20	19	1	0	0	0	0	0	0	0	0	0	0	0	0	0	0	0	0	0	0	0	0	0	0	0	0	0	0	0	0	0	0	No Reactivo	0		0	Female	9-20 años	San José	0	385.60001	Lambayeque
1333	26-jun-20	49	3	0	0	0	0	0	0	0	0	0	0	0	0	0	0	0	0	0	0	0	0	0	0	0	0	0	0	0	0	0	0	No Reactivo	0		0	Female	41-50 años	Lambayeque	0	290.10001	Lambayeque
1063	26-jun-20	21	3	0	0	0	0	0	0	0	0	0	0	0	0	0	0	0	0	0	0	0	0	0	0	0	0	0	0	0	0	0	0	No Reactivo	0	> 14 dias	0	Male	21-30 años	José L. Ortiz	0	282	Chiclayo
187	26-jun-20	30	3	1	0	0	0	0	0	0	0	0	0	0	0	0	0	0	0	0	0	0	0	0	0	0	0	0	0	0	0	0	0	Ig M (+) e Ig G (+)	1		0	Male	21-30 años	La Victoria	0	314.70001	Chiclayo
776	26-jun-20	51	1	0	0	1	0	0	0	0	0	1	1	1	0	0	0	0	0	1	0	0	0	0	0	0	0	0	0	0	0	0	0	No Reactivo	0	< 14 dias	0	Female	51-60 años	Patapo	1	402.89999	Chiclayo
1109	26-jun-20	70	3	1	0	0	1	0	0	0	0	0	0	0	0	0	0	0	0	0	0	0	1	0	0	0	0	0	0	0	1	1	0	Ig M (+)	1		1	Female	61-70 años	José L. Ortiz	1	282	Chiclayo
1530	26-jun-20	32	3	0	0	0	0	0	0	0	0	0	0	0	0	0	0	0	0	0	0	0	0	0	0	0	0	0	0	0	0	1	1	No Reactivo	0	< 14 dias	0	Male	31-40 años	Chiclayo	0	347.60001	Chiclayo
145	26-jun-20	26	1	1	0	0	0	0	0	0	0	0	0	0	0	0	0	0	0	0	0	0	0	0	0	0	0	0	0	0	0	0	1	Ig M (+)	1		0	Male	21-30 años	San José	0	385.60001	Lambayeque
1325	26-jun-20	43	3	1	0	0	0	0	0	0	0	0	0	0	0	0	0	0	0	0	0	1	0	0	0	0	0	1	0	0	0	0	1	No Reactivo	0		1	Female	41-50 años	Lambayeque	0	290.10001	Lambayeque
764	26-jun-20	23	1	0	0	0	0	0	0	0	0	0	0	0	0	0	0	0	0	0	0	0	0	0	0	0	0	0	0	0	0	0	0	No Reactivo	0		0	Female	21-30 años	Patapo	0	402.89999	Chiclayo
523	26-jun-20	48	2	0	0	0	1	0	0	0	0	0	1	0	0	0	1	0	0	0	0	0	0	0	0	0	0	0	0	0	0	0	0	Ig M (+) e Ig G (+)	1	> 14 dias	0	Female	41-50 años	Tumán	1	436.39999	Chiclayo
283	26-jun-20	9	2	0	0	0	0	0	0	0	0	0	0	0	0	0	0	0	0	0	0	0	0	0	0	0	0	0	0	0	0	0	0	Ig M (+) e Ig G (+)	1	< 14 dias	0	Female	9-20 años	Mórrope	0	381.70001	Lambayeque
108	26-jun-20	15	1	0	0	0	0	0	0	0	0	0	0	0	0	0	0	0	0	0	0	0	0	0	0	0	0	0	0	0	0	0	0	No Reactivo	0		0	Female	9-20 años	Incahuasi	0	325.70001	Ferreñafe
1223	26-jun-20	59	1	1	0	0	0	0	0	0	0	0	1	0	0	0	0	0	0	0	0	0	0	0	0	0	0	0	0	0	0	0	0	No Reactivo	0		0	Female	51-60 años	Ciudad Eten	1	498.5	Chiclayo
1077	26-jun-20	40	2	0	0	0	0	0	0	0	0	0	0	0	0	0	0	0	0	0	0	0	0	0	0	0	0	0	0	0	0	1	1	Ig M (+) e Ig G (+)	1		0	Male	31-40 años	Pomalca	0	443.5	Chiclayo
1049	26-jun-20	26	3	0	0	0	0	0	0	0	0	0	0	0	0	0	0	0	0	0	0	0	0	0	0	0	0	0	0	0	0	0	0	No Reactivo	0		0	Male	21-30 años	La Victoria	0	314.70001	Chiclayo
312	26-jun-20	28	2	0	0	0	0	0	0	0	0	0	0	0	0	0	0	0	0	1	0	0	0	0	0	0	0	0	0	0	0	0	0	Ig M (+) e Ig G (+)	1		0	Male	21-30 años	Mórrope	1	381.70001	Lambayeque
1271	26-jun-20	29	2	1	0	0	0	0	0	0	0	0	0	0	0	0	0	0	0	0	0	0	0	0	0	0	0	0	0	0	0	0	0	No Reactivo	0		0	Male	21-30 años	Pomalca	0	443.5	Chiclayo
83	26-jun-20	26	1	0	0	0	0	0	0	0	0	0	0	0	0	0	0	0	0	0	0	0	0	0	0	0	0	0	0	0	0	0	0	No Reactivo	0		0	Female	21-30 años	Incahuasi	0	325.70001	Ferreñafe
226	26-jun-20	18	3	1	0	0	0	0	0	0	0	0	0	0	0	0	0	0	0	0	0	0	0	0	0	0	0	0	0	0	0	0	0	No Reactivo	0		0	Female	9-20 años	La Victoria	0	314.70001	Chiclayo
1066	26-jun-20	21	3	0	0	0	0	0	0	0	0	0	0	0	0	0	0	0	0	0	0	0	0	0	0	0	0	0	0	0	0	0	1	No Reactivo	0		0	Male	21-30 años	José L. Ortiz	0	282	Chiclayo
1069	26-jun-20	22	3	0	0	0	0	0	0	0	0	0	0	0	0	0	0	0	0	0	0	0	0	0	0	0	0	0	0	0	0	0	1	No Reactivo	0		0	Male	21-30 años	José L. Ortiz	0	282	Chiclayo
1104	26-jun-20	37	3	0	0	0	0	0	0	0	0	0	0	0	0	0	0	0	0	0	0	0	0	0	0	0	0	0	0	0	1	0	1	Ig M (+) e Ig G (+)	1		0	Female	31-40 años	José L. Ortiz	0	282	Chiclayo
964	26-jun-20	40	3	0	0	0	0	0	0	0	0	0	0	0	0	0	0	0	0	0	0	0	0	0	0	0	0	0	0	0	0	1	1	No Reactivo	0	< 14 dias	0	Male	31-40 años	Lambayeque	0	290.10001	Lambayeque
223	26-jun-20	14	3	1	0	0	0	0	0	0	0	0	0	0	0	0	0	0	0	0	0	0	0	0	0	0	0	0	0	0	0	0	0	No Reactivo	0		0	Female	9-20 años	La Victoria	0	314.70001	Chiclayo
473	26-jun-20	45	1	0	0	0	0	0	0	0	0	0	0	0	0	0	0	0	0	0	0	0	0	0	0	0	0	0	0	0	0	0	0	Ig M (+) e Ig G (+)	1		0	Male	41-50 años	Mesones Muro	0	524.79999	Ferreñafe
193	26-jun-20	16	3	1	0	0	0	0	0	0	0	0	0	0	0	0	0	0	0	0	0	0	0	0	0	0	0	0	0	0	0	0	0	No Reactivo	0	> 14 dias	0	Female	9-20 años	La Victoria	0	314.70001	Chiclayo
80	26-jun-20	24	1	0	0	0	0	0	0	0	0	0	0	0	0	0	0	0	0	0	0	0	0	0	0	0	0	0	0	0	0	0	0	No Reactivo	0		0	Female	21-30 años	Incahuasi	0	325.70001	Ferreñafe
220	26-jun-20	11	3	1	0	0	0	0	0	0	0	0	0	0	0	0	0	0	0	0	0	0	0	0	0	0	0	0	0	0	0	0	0	No Reactivo	0		0	Male	9-20 años	La Victoria	0	314.70001	Chiclayo
265	26-jun-20	28	2	0	0	0	0	0	0	0	0	0	0	0	0	0	0	0	0	0	0	0	0	0	0	0	0	1	0	0	0	0	0	Ig M (+) e Ig G (+)	1		1	Male	21-30 años	Mórrope	0	381.70001	Lambayeque
1266	26-jun-20	60	2	1	0	0	0	0	0	0	0	0	0	0	0	0	0	0	0	0	0	1	0	0	0	0	0	0	0	0	0	0	1	No Reactivo	0	< 14 dias	1	Female	51-60 años	Pomalca	0	443.5	Chiclayo
556	27-jun-20	41	1	1	0	0	0	0	0	0	0	0	0	0	0	0	0	0	0	0	0	0	0	0	0	0	0	0	0	0	0	0	0	No Reactivo	0	< 14 dias	0	Female	41-50 años	Pueblo Nuevo	0	421.10001	Ferreñafe
30	27-jun-20	60	1	0	0	0	0	0	0	0	0	0	0	0	0	0	0	0	0	0	0	0	0	0	0	0	0	0	0	0	0	0	0	No Reactivo	0	> 14 dias	0	Male	51-60 años	Chongoyape	0	352.10001	Chiclayo
1568	27-jun-20	69	3	1	0	0	0	0	0	0	0	0	0	0	0	0	0	0	0	0	0	0	0	0	0	0	0	0	0	0	0	0	0	No Reactivo	0		0	Male	61-70 años	José L. Ortiz	0	282	Chiclayo
1598	27-jun-20	44	3	0	0	0	0	0	0	0	0	0	0	0	0	0	0	0	0	0	0	0	0	0	0	0	0	0	0	0	0	0	0	No Reactivo	0		0	Female	41-50 años	Chiclayo	0	347.60001	Chiclayo
24	27-jun-20	53	1	0	0	0	0	0	0	0	0	0	0	0	0	0	0	0	0	0	0	0	0	0	0	0	0	0	0	0	0	0	0	No Reactivo	0		0	Female	51-60 años	Chongoyape	0	352.10001	Chiclayo
1780	27-jun-20	29	2	0	0	0	0	0	0	0	0	0	0	0	0	0	0	0	0	0	0	0	0	0	0	0	0	0	0	0	0	0	0	No Reactivo	0		0	Male	21-30 años	Ferreñafe	0	354.29999	Ferreñafe
1383	27-jun-20	13	1	0	0	0	0	0	0	0	0	0	0	0	0	0	0	0	0	0	0	0	0	0	0	0	0	0	0	0	0	0	0	No Reactivo	0		0	Female	9-20 años	Zaña	0	379.10001	Chiclayo
358	27-jun-20	62	3	0	0	0	0	0	0	0	0	0	0	0	0	0	0	0	0	0	0	0	0	0	0	0	0	0	0	0	0	0	0	No Reactivo	0		0	Male	61-70 años	Chiclayo	0	347.60001	Chiclayo
63	27-jun-20	45	1	0	0	0	0	0	0	0	0	0	0	0	0	0	0	0	0	0	0	0	0	0	0	0	0	0	0	0	0	0	0	No Reactivo	0		0	Male	41-50 años	Incahuasi	0	325.70001	Ferreñafe
1203	27-jun-20	77	1	1	0	0	0	0	0	1	0	0	1	0	0	0	0	0	1	0	0	1	0	0	0	0	0	0	0	0	0	0	0	No Reactivo	0	> 14 dias	1	Female	71-80 años	Ciudad Eten	1	498.5	Chiclayo
33	27-jun-20	66	1	0	0	0	0	0	0	0	0	0	0	0	0	0	0	0	0	0	0	1	1	0	0	0	0	1	0	0	0	0	0	No Reactivo	0		1	Male	61-70 años	Chongoyape	0	352.10001	Chiclayo
955	27-jun-20	49	3	0	0	0	0	0	0	0	0	0	0	0	0	0	0	0	0	0	0	1	0	0	0	0	0	0	0	0	0	0	0	No Reactivo	0	> 14 dias	1	Male	41-50 años	Chiclayo	0	347.60001	Chiclayo
234	27-jun-20	64	2	1	0	0	0	0	0	0	0	0	0	0	0	0	0	0	0	0	0	0	0	0	0	0	0	0	0	0	0	0	0	No Reactivo	0		0	Male	61-70 años	Pimentel	0	375.20001	Chiclayo
133	27-jun-20	46	2	1	0	0	0	0	0	0	0	0	0	0	0	0	0	0	0	0	0	0	0	0	0	0	0	1	0	0	0	0	0	No Reactivo	0		1	Male	41-50 años	Pimentel	0	375.20001	Chiclayo
32	27-jun-20	54	1	0	0	0	0	0	0	0	0	0	0	0	0	0	0	0	0	0	0	0	0	0	0	0	0	0	0	0	0	0	1	No Reactivo	0		0	Male	51-60 años	Chongoyape	0	352.10001	Chiclayo
8	27-jun-20	24	1	0	0	0	0	0	0	0	0	0	0	0	0	0	0	0	0	0	0	0	0	0	0	0	0	0	0	0	0	0	0	No Reactivo	0		0	Male	21-30 años	Pitipo	0	358.79999	Ferreñafe
13	27-jun-20	67	1	0	0	0	0	0	0	0	0	0	0	0	0	0	0	0	0	0	0	0	0	0	0	0	0	0	0	0	0	0	1	No Reactivo	0		0	Male	61-70 años	Pucala	0	311.70001	Chiclayo
587	27-jun-20	81	3	1	0	0	0	0	0	0	0	0	0	0	0	0	0	0	0	0	0	0	0	0	0	0	0	1	0	0	0	0	0	No Reactivo	0		1	Male	> 80 años	La Victoria	0	314.70001	Chiclayo
1557	27-jun-20	62	1	1	0	0	0	0	0	0	0	0	0	0	0	0	0	0	0	0	0	0	0	0	0	0	0	0	0	0	0	0	0	No Reactivo	0		0	Male	61-70 años	Zaña	0	379.10001	Chiclayo
213	27-jun-20	36	2	1	0	0	0	0	0	0	0	0	0	0	0	0	0	0	0	0	0	0	0	0	0	0	0	0	0	0	0	0	0	No Reactivo	0		0	Male	31-40 años	Pimentel	0	375.20001	Chiclayo
16	27-jun-20	55	1	0	0	0	0	0	0	0	0	0	0	0	0	0	0	0	0	0	0	0	0	0	0	0	0	0	0	0	0	0	1	Ig M (+) e Ig G (+)	1		0	Male	51-60 años	Pucala	0	311.70001	Chiclayo
1075	27-jun-20	36	3	0	0	0	0	0	0	0	0	0	0	0	0	0	0	0	0	0	0	0	0	0	1	0	0	1	0	0	0	0	0	Ig M (+) e Ig G (+)	1		1	Male	31-40 años	La Victoria	0	314.70001	Chiclayo
1845	27-jun-20	82	1	1	0	0	0	0	0	0	0	0	0	0	0	0	0	0	0	0	0	0	0	0	0	0	0	0	0	0	0	0	0	No Reactivo	0		0	Male	> 80 años	Cayalti	0	437.10001	Chiclayo
1070	27-jun-20	43	2	1	0	0	0	0	0	0	0	0	0	0	0	0	0	0	0	0	0	0	0	0	0	0	0	0	0	0	0	0	0	Ig M (+) e Ig G (+)	1		0	Female	41-50 años	Pomalca	0	443.5	Chiclayo
1376	27-jun-20	16	1	1	0	0	0	0	0	0	0	0	0	0	0	0	0	0	0	0	0	0	0	0	0	0	0	0	0	0	0	0	0	No Reactivo	0	> 14 dias	0	Male	9-20 años	Zaña	0	379.10001	Chiclayo
1183	27-jun-20	9	1	1	0	0	0	1	0	0	0	0	0	0	0	0	0	0	0	0	0	0	0	0	0	0	0	0	0	0	0	0	0	No Reactivo	0		0	Female	9-20 años	Ciudad Eten	1	498.5	Chiclayo
1174	27-jun-20	68	1	1	0	0	0	0	0	0	0	0	0	0	0	0	0	0	0	0	0	0	1	0	0	0	0	0	0	0	0	0	0	No Reactivo	0	< 14 dias	1	Male	61-70 años	Ciudad Eten	0	498.5	Chiclayo
1179	27-jun-20	52	1	1	0	0	0	0	0	0	0	0	0	0	0	0	0	0	0	0	0	0	0	0	0	0	0	0	0	0	0	0	0	No Reactivo	0	< 14 dias	0	Female	51-60 años	Ciudad Eten	0	498.5	Chiclayo
527	27-jun-20	47	2	0	0	0	0	0	0	0	0	0	0	0	0	0	0	0	0	0	0	0	0	0	0	0	0	0	0	0	0	1	0	Ig M (+)	1		0	Female	41-50 años	Tumán	0	436.39999	Chiclayo
791	27-jun-20	79	3	0	1	0	0	0	0	0	1	0	0	0	0	0	0	0	0	0	0	0	0	0	0	0	0	0	0	0	0	0	0	No Reactivo	0		0	Female	71-80 años	Chiclayo	1	347.60001	Chiclayo
672	27-jun-20	24	1	1	0	0	0	0	0	0	0	0	0	0	0	0	0	0	0	0	0	0	0	0	0	0	0	0	0	0	0	0	0	Ig M (+) e Ig G (+)	1	> 14 dias	0	Male	21-30 años	Pueblo Nuevo	0	421.10001	Ferreñafe
1597	27-jun-20	70	3	1	1	1	0	0	0	0	0	0	0	0	0	0	0	0	0	0	0	1	1	0	0	0	0	0	0	0	0	0	0	Ig M (+) e Ig G (+)	1		1	Male	61-70 años	José L. Ortiz	1	282	Chiclayo
1605	27-jun-20	63	3	0	0	0	0	0	0	0	0	0	0	0	0	0	0	0	0	0	0	0	0	0	0	0	0	0	0	0	0	0	0	Ig M (+)	1		0	Female	61-70 años	Chiclayo	0	347.60001	Chiclayo
1160	27-jun-20	60	3	1	0	0	0	0	0	0	0	0	0	0	0	0	0	0	0	0	0	0	0	0	0	0	0	0	0	0	0	0	0	No Reactivo	0		0	Male	51-60 años	Chiclayo	0	347.60001	Chiclayo
326	27-jun-20	43	1	1	0	0	0	0	0	0	0	0	0	0	0	0	0	0	0	0	0	0	0	0	0	0	0	0	0	0	0	0	1	No Reactivo	0	> 14 dias	0	Male	41-50 años	San José	0	385.60001	Lambayeque
1781	27-jun-20	63	2	0	0	0	0	0	0	0	0	0	0	0	0	0	0	0	0	0	0	0	0	0	0	0	0	0	0	0	0	0	0	No Reactivo	0		0	Male	61-70 años	Ferreñafe	0	354.29999	Ferreñafe
182	27-jun-20	30	2	0	0	0	0	0	0	0	0	0	0	0	0	0	0	0	0	0	0	0	0	0	0	0	0	0	0	0	0	0	0	No Reactivo	0		0	Male	21-30 años	Pimentel	0	375.20001	Chiclayo
27	27-jun-20	53	1	0	0	0	0	0	0	0	0	0	0	0	0	0	0	0	0	0	0	0	0	0	0	0	0	1	0	0	0	0	0	No Reactivo	0		1	Male	51-60 años	Chongoyape	0	352.10001	Chiclayo
1518	27-jun-20	16	3	1	1	1	0	0	1	0	1	0	0	0	0	0	0	0	0	0	0	0	0	0	0	0	0	0	0	0	1	1	0	No Reactivo	0	> 14 dias	0	Female	9-20 años	Chiclayo	1	347.60001	Chiclayo
1603	27-jun-20	22	3	0	0	0	0	0	0	0	0	0	0	0	0	0	0	0	0	0	0	0	0	0	0	0	0	0	0	0	0	0	0	Ig M (+) e Ig G (+)	1		0	Male	21-30 años	José L. Ortiz	0	282	Chiclayo
150	27-jun-20	22	2	0	0	0	0	0	0	0	0	0	0	0	0	0	0	0	0	0	0	0	0	0	0	0	0	1	0	0	0	0	0	No Reactivo	0		1	Male	21-30 años	Monsefú	0	312.70001	Chiclayo
811	27-jun-20	33	3	0	0	0	0	0	0	0	0	0	0	0	0	0	0	0	0	0	0	0	0	0	0	0	0	0	0	0	1	1	1	Ig M (+) e Ig G (+)	1		0	Male	31-40 años	José L. Ortiz	0	282	Chiclayo
1476	27-jun-20	51	3	0	0	0	0	0	0	0	0	0	0	0	0	0	0	0	0	0	0	0	0	0	0	0	0	0	0	0	0	0	1	No Reactivo	0		0	Male	51-60 años	Chiclayo	0	347.60001	Chiclayo
303	27-jun-20	24	2	0	0	0	0	0	0	0	0	0	0	0	0	0	0	0	0	0	0	0	0	0	0	0	0	0	0	0	0	0	0	No Reactivo	0		0	Male	21-30 años	Mórrope	0	381.70001	Lambayeque
636	27-jun-20	46	2	0	0	0	0	0	0	0	0	0	0	0	0	0	0	0	0	0	0	0	0	0	0	0	0	0	0	0	0	0	1	No Reactivo	0	< 14 dias	0	Male	41-50 años	Pimentel	0	375.20001	Chiclayo
28	27-jun-20	64	1	0	0	0	0	0	0	0	0	0	0	0	0	0	0	0	0	0	0	1	0	0	0	0	0	0	0	0	0	0	0	No Reactivo	0		1	Female	61-70 años	Chongoyape	0	352.10001	Chiclayo
1593	27-jun-20	53	3	1	0	0	0	0	0	0	0	0	0	0	0	0	0	0	0	0	0	0	0	0	0	0	0	0	0	0	0	0	0	No Reactivo	0		0	Male	51-60 años	José L. Ortiz	0	282	Chiclayo
1485	27-jun-20	64	3	0	0	0	0	0	0	0	0	0	0	0	0	0	0	0	0	0	0	0	0	0	0	0	0	1	0	0	0	0	1	No Reactivo	0		1	Female	61-70 años	Chiclayo	0	347.60001	Chiclayo
595	27-jun-20	24	3	1	0	0	0	0	0	0	0	0	0	0	0	0	0	0	0	0	0	0	0	0	0	0	0	0	0	0	0	0	0	No Reactivo	0		0	Female	21-30 años	La Victoria	0	314.70001	Chiclayo
267	27-jun-20	30	2	1	0	0	0	1	0	0	0	0	0	0	0	0	0	0	0	0	0	0	0	0	0	0	0	0	0	0	0	0	0	No Reactivo	0		0	Female	21-30 años	Pimentel	1	375.20001	Chiclayo
1551	27-jun-20	67	1	1	0	1	1	1	0	0	0	0	0	0	0	0	0	0	0	0	0	0	0	0	0	0	0	0	0	1	0	0	0	Ig M (+)	1		0	Male	61-70 años	Zaña	1	379.10001	Chiclayo
1220	27-jun-20	59	1	1	0	0	0	0	0	0	0	0	0	0	0	0	0	0	0	0	0	0	0	0	0	0	0	0	0	0	0	0	0	No Reactivo	0	< 14 dias	0	Female	51-60 años	Ciudad Eten	1	498.5	Chiclayo
14	27-jun-20	68	1	0	0	0	0	0	0	0	0	0	0	0	0	0	0	0	0	0	0	0	0	0	0	0	0	0	0	0	0	0	1	No Reactivo	0		0	Male	61-70 años	Pucala	0	311.70001	Lambayeque
1118	27-jun-20	62	3	0	0	0	0	0	0	0	0	0	0	0	0	0	0	0	0	0	0	0	0	0	0	0	0	1	0	0	0	0	1	No Reactivo	0	> 14 dias	1	Female	61-70 años	La Victoria	0	314.70001	Chiclayo
1078	27-jun-20	49	3	0	0	0	0	0	0	0	0	0	0	0	0	0	0	0	0	0	0	0	0	0	0	0	0	0	0	0	0	0	1	Ig M (+) e Ig G (+)	1	> 14 dias	0	Female	41-50 años	La Victoria	0	314.70001	Chiclayo
34	27-jun-20	58	1	0	0	0	0	0	0	0	0	0	0	0	0	0	0	0	0	0	0	0	0	0	0	0	0	0	0	0	0	0	1	No Reactivo	0		0	Male	51-60 años	Chongoyape	0	352.10001	Chiclayo
960	27-jun-20	53	3	0	0	0	0	0	0	0	0	0	0	0	0	0	0	0	0	0	0	0	0	0	0	0	0	0	0	0	0	0	0	No Reactivo	0		0	Male	51-60 años	Chiclayo	0	347.60001	Chiclayo
1389	27-jun-20	79	1	1	0	0	0	0	0	0	0	0	0	0	0	0	0	0	0	0	0	0	0	0	0	0	0	1	0	0	0	0	0	No Reactivo	0		1	Female	71-80 años	Zaña	0	379.10001	Chiclayo
643	27-jun-20	31	2	0	0	0	0	0	0	0	0	0	0	0	0	0	0	0	0	0	0	0	0	0	0	0	0	0	0	0	0	0	0	No Reactivo	0		0	Female	31-40 años	Pimentel	0	375.20001	Chiclayo
1565	27-jun-20	29	3	0	0	0	0	0	0	0	0	0	0	0	0	0	0	0	0	0	0	0	0	0	0	0	0	1	0	0	0	0	0	No Reactivo	0		1	Male	21-30 años	Chiclayo	0	347.60001	Chiclayo
1779	27-jun-20	43	2	0	0	0	0	0	0	0	0	0	0	0	0	0	0	0	0	0	0	0	0	0	0	0	0	0	0	0	0	0	0	No Reactivo	0		0	Female	41-50 años	Ferreñafe	0	354.29999	Ferreñafe
1494	27-jun-20	72	3	1	0	0	0	0	0	0	0	0	0	0	0	0	0	0	0	0	0	0	1	0	0	0	0	0	0	0	0	0	0	No Reactivo	0		1	Male	71-80 años	Chiclayo	0	347.60001	Chiclayo
572	27-jun-20	27	1	1	0	0	0	0	0	0	0	0	0	0	0	0	0	0	0	0	0	0	0	0	0	0	0	0	0	0	0	0	0	No Reactivo	0	> 14 dias	0	Male	21-30 años	Pueblo Nuevo	0	421.10001	Ferreñafe
10	27-jun-20	9	1	1	0	0	0	0	0	0	0	0	0	0	0	0	0	0	0	0	0	0	0	0	0	0	0	0	0	0	1	1	0	Ig M (+) e Ig G (+)	1		0	Female	9-20 años	Pucala	0	311.70001	Chiclayo
1629	27-jun-20	28	3	1	0	0	0	0	0	0	0	0	0	0	0	0	0	0	0	0	0	0	0	0	0	0	0	0	0	0	0	0	0	No Reactivo	0		0	Female	21-30 años	José L. Ortiz	0	282	Chiclayo
221	27-jun-20	62	2	1	0	0	0	0	0	0	0	0	0	0	0	0	0	0	0	0	0	0	0	0	0	0	0	0	0	0	0	0	0	Ig M (+) e Ig G (+)	1		0	Male	61-70 años	Pimentel	0	375.20001	Chiclayo
950	27-jun-20	41	3	0	0	0	0	0	0	0	0	0	0	0	0	0	0	0	0	0	0	0	0	0	0	0	0	0	0	0	0	1	0	No Reactivo	0		0	Female	41-50 años	Chiclayo	0	347.60001	Chiclayo
1190	27-jun-20	19	1	1	0	0	0	0	0	0	0	0	0	0	0	0	0	0	0	0	0	0	0	0	0	0	0	0	0	0	0	0	0	No Reactivo	0		0	Female	9-20 años	Ciudad Eten	0	498.5	Chiclayo
1061	27-jun-20	48	2	1	0	1	1	1	1	0	0	0	0	0	0	0	0	0	0	0	0	0	0	0	0	0	0	0	0	0	0	1	0	Ig M (+)	1		0	Male	41-50 años	Pomalca	1	443.5	Chiclayo
279	27-jun-20	63	2	1	0	0	0	0	0	0	0	0	0	0	0	0	0	0	0	0	0	0	0	0	0	0	0	0	0	0	0	0	0	No Reactivo	0		0	Male	61-70 años	Pimentel	0	375.20001	Chiclayo
1533	27-jun-20	15	3	1	0	0	0	0	0	0	0	0	0	0	0	0	0	0	0	0	0	0	0	0	0	0	0	0	0	0	0	0	0	Ig M (+) e Ig G (+)	1		0	Male	9-20 años	Chiclayo	0	347.60001	Chiclayo
1548	27-jun-20	15	3	1	0	0	0	0	0	0	0	0	0	0	0	0	0	0	0	0	0	0	0	0	0	0	0	0	0	0	0	0	0	No Reactivo	0		0	Female	9-20 años	Chiclayo	0	347.60001	Chiclayo
29	27-jun-20	34	1	0	0	0	0	0	0	0	0	0	0	0	0	0	0	0	0	0	0	0	0	0	0	0	0	0	0	0	0	0	0	No Reactivo	0		0	Female	31-40 años	Chongoyape	0	352.10001	Chiclayo
596	27-jun-20	40	3	1	0	0	0	0	0	0	0	0	0	0	0	0	0	0	0	0	0	0	0	0	0	0	0	1	0	0	0	0	0	Ig M (+) e Ig G (+)	1		1	Male	31-40 años	La Victoria	0	314.70001	Chiclayo
148	27-jun-20	48	2	0	0	0	0	0	0	0	0	0	0	0	0	0	0	0	0	0	0	0	1	0	0	0	0	1	0	0	0	0	0	No Reactivo	0		1	Male	41-50 años	Monsefú	0	312.70001	Chiclayo
1561	27-jun-20	66	1	0	0	0	0	0	0	0	0	0	0	0	0	0	0	0	0	0	0	1	0	0	0	0	0	0	0	0	0	0	0	Ig M (+) e Ig G (+)	1		1	Male	61-70 años	Zaña	0	379.10001	Chiclayo
1554	27-jun-20	27	1	0	0	0	0	0	0	0	0	0	0	0	0	0	0	0	0	0	0	0	0	0	0	0	0	0	0	0	0	0	0	No Reactivo	0	< 14 dias	0	Female	21-30 años	Zaña	0	379.10001	Chiclayo
634	27-jun-20	26	3	1	0	0	0	0	0	0	0	0	0	0	0	0	0	0	0	0	0	1	0	0	0	1	0	0	0	0	0	0	0	No Reactivo	0		1	Male	21-30 años	La Victoria	0	314.70001	Chiclayo
552	27-jun-20	54	1	0	0	0	0	0	0	0	0	0	0	0	0	0	0	0	0	0	0	0	0	0	0	0	0	1	0	0	0	0	0	Ig M (+) e Ig G (+)	1		1	Female	51-60 años	Pueblo Nuevo	0	421.10001	Ferreñafe
1589	27-jun-20	29	3	0	0	0	0	0	0	0	0	0	0	0	0	0	0	0	0	0	0	0	0	0	0	0	0	0	0	0	0	0	1	Ig M (+) e Ig G (+)	1	< 14 dias	0	Female	21-30 años	José L. Ortiz	0	282	Chiclayo
1506	27-jun-20	57	3	1	1	1	1	0	0	0	0	0	1	0	1	1	0	0	0	0	0	0	0	0	0	0	0	0	0	0	0	0	0	Ig M (+) e Ig G (+)	1		0	Male	51-60 años	Chiclayo	1	347.60001	Chiclayo
1083	27-jun-20	25	3	0	0	0	0	0	0	0	0	0	0	0	0	0	0	0	0	0	0	0	0	0	0	0	0	0	0	0	0	0	1	Ig M (+) e Ig G (+)	1	< 14 dias	0	Male	21-30 años	La Victoria	0	314.70001	Chiclayo
292	27-jun-20	66	1	1	0	0	0	0	0	0	0	0	0	0	0	0	0	0	0	0	0	0	0	0	0	0	0	0	0	0	0	0	0	No Reactivo	0		0	Male	61-70 años	San José	0	385.60001	Lambayeque
639	27-jun-20	22	2	0	0	0	0	0	0	0	0	0	0	0	0	0	0	0	0	0	0	0	0	0	0	0	0	0	0	0	0	0	0	No Reactivo	0	< 14 dias	0	Female	21-30 años	Pimentel	0	375.20001	Chiclayo
820	27-jun-20	65	3	1	0	1	0	1	0	0	0	0	1	0	0	0	0	0	1	0	0	1	1	0	0	0	0	0	0	0	0	0	0	Ig M (+) e Ig G (+)	1	> 14 dias	1	Male	61-70 años	José L. Ortiz	1	282	Chiclayo
1086	27-jun-20	38	3	0	0	0	0	0	0	0	0	0	0	0	0	0	0	0	0	0	0	0	0	0	0	0	0	1	0	0	0	0	1	Ig M (+) e Ig G (+)	1		1	Female	31-40 años	La Victoria	0	314.70001	Chiclayo
65	27-jun-20	47	1	0	0	0	0	0	0	0	0	0	0	0	0	0	0	0	0	0	0	0	0	0	0	0	0	0	0	0	0	0	0	No Reactivo	0		0	Female	41-50 años	Incahuasi	0	325.70001	Ferreñafe
1039	27-jun-20	32	1	1	0	0	0	0	0	0	0	1	0	0	0	0	0	0	0	0	0	0	0	0	0	0	0	0	0	0	0	0	0	Ig M (+) e Ig G (+)	1	< 14 dias	0	Male	31-40 años	Ciudad Eten	1	498.5	Chiclayo
525	27-jun-20	66	2	0	0	0	0	0	0	0	0	0	0	0	0	0	0	0	0	0	0	0	0	0	0	0	0	1	0	0	0	0	0	No Reactivo	0		1	Male	61-70 años	Tumán	0	436.39999	Chiclayo
1524	27-jun-20	31	3	0	0	0	0	0	0	0	0	0	0	0	0	0	0	0	0	0	0	0	0	0	0	0	0	0	0	0	0	0	0	No Reactivo	0	< 14 dias	0	Male	31-40 años	Chiclayo	0	347.60001	Chiclayo
1123	27-jun-20	10	3	0	0	0	0	0	0	0	0	0	0	0	0	0	0	0	0	0	0	0	0	0	0	0	0	0	0	0	0	0	0	No Reactivo	0	> 14 dias	0	Male	9-20 años	La Victoria	0	314.70001	Chiclayo
801	27-jun-20	41	3	1	1	0	1	1	0	0	0	0	0	0	0	0	0	0	0	1	0	0	0	0	0	0	0	0	0	1	0	0	1	No Reactivo	0	> 14 dias	0	Male	41-50 años	José L. Ortiz	1	282	Chiclayo
1216	27-jun-20	27	1	1	0	0	0	0	1	0	0	0	1	0	0	0	0	0	0	0	0	0	0	0	0	0	0	0	1	0	0	1	0	No Reactivo	0	> 14 dias	0	Female	21-30 años	Ciudad Eten	1	498.5	Chiclayo
1588	27-jun-20	55	3	0	1	0	0	0	0	0	0	0	1	0	0	0	0	0	0	0	0	0	0	0	0	0	0	1	0	0	0	0	0	Ig M (+) e Ig G (+)	1		1	Female	51-60 años	Chiclayo	1	347.60001	Chiclayo
354	27-jun-20	12	3	1	0	0	0	0	0	0	0	0	0	0	0	0	0	0	0	0	0	0	0	0	0	0	0	0	0	0	0	0	0	No Reactivo	0	< 14 dias	0	Male	9-20 años	Chiclayo	0	347.60001	Chiclayo
1040	27-jun-20	45	3	1	0	0	1	0	0	0	0	0	0	0	0	0	0	0	0	0	0	0	1	0	0	0	0	0	0	0	0	0	1	Ig M (+) e Ig G (+)	1		1	Male	41-50 años	Chiclayo	1	347.60001	Chiclayo
1378	27-jun-20	11	1	1	0	0	0	0	0	0	0	0	0	0	0	0	0	0	0	0	0	0	0	0	0	0	0	0	0	0	0	0	0	No Reactivo	0	> 14 dias	0	Male	9-20 años	Zaña	0	379.10001	Chiclayo
1602	27-jun-20	30	3	0	0	0	0	0	0	0	0	0	0	0	0	0	0	0	0	0	0	0	0	0	0	0	0	0	0	0	0	0	0	No Reactivo	0		0	Male	21-30 años	Chiclayo	0	347.60001	Chiclayo
628	27-jun-20	52	3	1	0	0	0	0	0	0	0	0	0	0	0	0	0	0	0	0	0	0	0	0	0	0	0	1	0	0	0	0	0	No Reactivo	0		1	Male	51-60 años	La Victoria	0	314.70001	Chiclayo
320	27-jun-20	37	1	1	0	0	0	0	0	0	0	0	0	0	0	0	0	0	0	0	0	0	0	0	0	0	0	0	0	0	0	0	0	No Reactivo	0		0	Female	31-40 años	San José	0	385.60001	Lambayeque
612	27-jun-20	44	3	1	0	0	0	0	0	0	0	0	0	0	0	0	0	0	0	0	0	0	0	0	0	0	0	1	0	0	0	0	0	No Reactivo	0		1	Female	41-50 años	La Victoria	0	314.70001	Chiclayo
799	27-jun-20	39	3	0	0	0	0	0	0	0	0	0	0	0	0	0	0	0	0	0	0	0	1	0	0	0	0	0	0	0	0	0	0	Ig M (+) e Ig G (+)	1	< 14 dias	1	Male	31-40 años	Chiclayo	0	347.60001	Chiclayo
1187	27-jun-20	65	1	1	0	0	0	0	0	0	0	0	1	0	0	0	1	1	0	0	0	0	0	0	0	0	0	0	0	0	0	0	0	No Reactivo	0	> 14 dias	0	Female	61-70 años	Ciudad Eten	1	498.5	Chiclayo
120	27-jun-20	67	2	1	0	0	0	0	0	0	0	0	0	0	0	0	0	0	0	1	0	0	0	0	0	0	0	0	0	0	0	0	0	No Reactivo	0		0	Female	61-70 años	Pimentel	1	375.20001	Chiclayo
1380	27-jun-20	39	1	0	0	0	0	0	0	0	0	0	0	0	0	0	0	0	0	0	0	0	0	0	0	0	0	0	0	0	0	0	1	No Reactivo	0		0	Male	31-40 años	Zaña	0	379.10001	Lambayeque
1397	27-jun-20	80	1	1	0	0	0	0	0	0	0	0	0	0	0	0	0	0	0	0	0	0	0	0	0	0	0	0	0	0	0	0	0	No Reactivo	0		0	Female	71-80 años	Zaña	0	379.10001	Chiclayo
626	27-jun-20	36	3	1	0	0	0	0	0	0	0	0	0	0	0	0	0	0	0	0	0	0	0	0	0	0	0	0	0	0	0	0	0	No Reactivo	0		0	Male	31-40 años	La Victoria	0	314.70001	Chiclayo
9	27-jun-20	36	1	0	0	0	0	0	0	0	0	0	0	0	0	0	0	0	0	0	0	0	0	0	0	0	0	1	0	0	0	0	0	No Reactivo	0		1	Female	31-40 años	Pitipo	0	358.79999	Ferreñafe
1106	27-jun-20	29	3	0	0	0	0	0	0	0	0	0	0	0	0	0	0	0	0	0	0	0	0	1	0	0	0	0	0	0	0	0	0	No Reactivo	0		1	Female	21-30 años	La Victoria	0	314.70001	Chiclayo
152	27-jun-20	76	2	1	1	1	1	1	1	1	0	0	1	0	1	1	1	0	0	0	0	0	0	0	0	0	0	0	0	0	1	0	0	Ig M (+) e Ig G (+)	1		0	Female	71-80 años	Monsefú	1	312.70001	Chiclayo
816	27-jun-20	46	3	1	0	0	1	0	0	0	0	0	0	0	0	0	0	0	0	0	0	0	0	0	0	0	0	0	0	0	0	0	1	Ig M (+) e Ig G (+)	1	< 14 dias	0	Male	41-50 años	José L. Ortiz	1	282	Chiclayo
1218	27-jun-20	13	2	1	0	0	1	1	0	0	0	0	0	0	0	0	0	0	0	0	0	0	0	0	0	0	0	0	0	0	0	0	0	No Reactivo	0		0	Male	9-20 años	Pomalca	1	443.5	Chiclayo
1509	27-jun-20	26	3	1	1	1	0	0	0	0	1	0	0	0	1	1	0	0	0	0	0	0	0	0	0	0	0	0	0	0	0	0	0	Ig M (+) e Ig G (+)	1	< 14 dias	0	Female	21-30 años	Chiclayo	1	347.60001	Chiclayo
125	27-jun-20	69	2	1	0	0	0	0	0	0	0	0	0	0	0	0	0	0	0	0	0	0	1	0	1	0	0	1	0	0	0	0	0	No Reactivo	0	> 14 dias	1	Male	61-70 años	Pimentel	0	375.20001	Chiclayo
604	27-jun-20	66	3	1	0	0	0	0	0	0	0	0	0	0	0	0	0	0	0	0	0	0	0	0	0	0	1	1	0	0	0	0	0	Ig M (+) e Ig G (+)	1	< 14 dias	1	Male	61-70 años	La Victoria	0	314.70001	Chiclayo
18	27-jun-20	44	1	1	0	0	0	0	0	0	0	0	0	0	0	0	0	0	0	0	0	0	0	0	0	0	0	1	0	0	0	0	0	Ig M (+) e Ig G (+)	1		1	Female	41-50 años	Pucala	0	311.70001	Chiclayo
1116	27-jun-20	59	3	0	0	0	0	0	0	0	0	0	0	0	0	0	0	0	0	0	0	1	1	0	0	0	0	0	0	0	0	0	0	No Reactivo	0	> 14 dias	1	Female	51-60 años	La Victoria	0	314.70001	Chiclayo
1210	27-jun-20	23	1	1	0	0	0	0	0	0	0	0	0	0	0	0	0	0	0	0	0	0	0	0	0	0	0	0	0	0	0	0	0	No Reactivo	0		0	Male	21-30 años	Ciudad Eten	0	498.5	Chiclayo
1197	27-jun-20	42	1	1	0	0	0	0	0	0	0	0	0	0	0	0	0	0	0	0	0	0	0	0	0	0	0	0	0	0	0	0	0	No Reactivo	0		0	Female	41-50 años	Ciudad Eten	0	498.5	Chiclayo
1390	27-jun-20	56	1	1	0	0	0	0	0	0	0	0	0	0	0	0	0	0	0	0	0	0	0	0	0	0	0	0	0	0	0	0	1	No Reactivo	0		0	Female	51-60 años	Zaña	0	379.10001	Chiclayo
1778	27-jun-20	47	2	0	0	0	0	0	0	0	0	0	0	0	0	0	0	0	0	0	0	0	0	0	0	0	0	0	0	0	0	0	0	Ig M (+)	1		0	Male	41-50 años	Ferreñafe	0	354.29999	Ferreñafe
530	27-jun-20	66	2	0	0	0	0	0	0	0	0	0	0	0	0	0	0	0	0	0	0	0	0	0	1	0	0	1	0	1	0	0	0	No Reactivo	0	< 14 dias	1	Female	61-70 años	Tumán	0	436.39999	Chiclayo
1224	27-jun-20	38	3	1	0	0	0	0	0	0	0	0	0	0	0	0	0	0	0	0	0	0	0	0	0	0	0	0	0	0	0	0	0	No Reactivo	0		0	Female	31-40 años	Chiclayo	0	347.60001	Chiclayo
1523	27-jun-20	67	3	0	0	0	0	0	0	0	0	0	0	0	0	0	0	0	0	0	0	0	1	0	0	0	0	0	0	0	0	0	1	No Reactivo	0		1	Male	61-70 años	Chiclayo	0	347.60001	Chiclayo
938	27-jun-20	48	3	1	0	0	0	0	0	0	0	0	0	0	0	0	0	0	0	0	0	0	0	0	0	0	0	0	0	0	0	0	0	No Reactivo	0		0	Female	41-50 años	Chiclayo	0	347.60001	Chiclayo
297	27-jun-20	25	1	0	0	0	0	0	0	0	0	0	0	0	0	0	0	0	0	0	0	0	0	0	0	0	0	0	0	0	0	0	0	Ig M (+) e Ig G (+)	1		0	Female	21-30 años	San José	0	385.60001	Lambayeque
299	27-jun-20	34	2	0	0	0	0	0	0	0	0	0	0	0	0	0	0	0	0	0	0	0	0	0	0	0	0	0	0	0	0	0	0	No Reactivo	0		0	Female	31-40 años	Mórrope	0	381.70001	Lambayeque
242	27-jun-20	58	2	1	0	0	0	0	0	0	0	0	0	0	0	0	0	0	0	0	0	0	0	0	0	0	0	1	0	0	0	0	0	No Reactivo	0		1	Male	51-60 años	Pimentel	0	375.20001	Chiclayo
1475	27-jun-20	29	3	1	0	0	0	0	0	0	0	0	0	0	0	0	0	0	0	0	0	0	0	0	0	0	0	0	0	0	1	1	1	Ig M (+) e Ig G (+)	1		0	Male	21-30 años	Chiclayo	0	347.60001	Chiclayo
1490	27-jun-20	55	3	0	0	0	0	0	0	0	0	0	0	0	0	0	0	0	0	0	0	0	1	0	0	0	0	0	0	0	0	0	0	No Reactivo	0		1	Female	51-60 años	Chiclayo	0	347.60001	Chiclayo
17	27-jun-20	58	1	0	0	0	0	0	0	0	0	0	0	0	0	0	0	0	0	0	0	0	0	0	0	0	0	0	0	0	0	0	1	Ig M (+) e Ig G (+)	1		0	Male	51-60 años	Pucala	0	311.70001	Chiclayo
566	27-jun-20	53	1	1	0	0	0	0	0	0	0	0	0	0	0	0	0	0	0	0	0	0	0	0	0	0	0	0	0	0	0	0	0	No Reactivo	0		0	Female	51-60 años	Pueblo Nuevo	0	421.10001	Ferreñafe
601	27-jun-20	58	3	1	0	0	0	0	0	0	0	0	0	0	0	0	0	0	0	0	0	0	0	0	0	0	0	0	0	0	0	0	0	No Reactivo	0		0	Female	51-60 años	La Victoria	0	314.70001	Chiclayo
804	27-jun-20	39	3	0	0	0	0	0	0	0	0	0	0	0	0	0	0	0	0	0	0	0	0	0	0	0	0	0	0	1	1	0	1	No Reactivo	0		0	Male	31-40 años	José L. Ortiz	0	282	Chiclayo
1777	27-jun-20	30	2	0	0	0	0	0	0	0	0	0	0	0	0	0	0	0	0	0	0	0	0	0	0	0	0	0	0	0	0	0	0	No Reactivo	0		0	Female	21-30 años	Ferreñafe	0	354.29999	Ferreñafe
1572	27-jun-20	31	3	0	0	1	0	0	0	0	0	0	1	0	0	0	0	0	0	0	0	0	0	0	0	0	0	0	0	0	0	0	0	Ig M (+) e Ig G (+)	1	> 14 dias	0	Male	31-40 años	Chiclayo	1	347.60001	Chiclayo
785	27-jun-20	46	3	0	0	0	0	0	0	0	0	0	0	0	0	0	0	0	0	0	0	0	0	0	0	0	0	0	0	0	0	0	1	Ig M (+) e Ig G (+)	1	< 14 dias	0	Female	41-50 años	José L. Ortiz	0	282	Chiclayo
1207	27-jun-20	89	1	1	1	1	1	1	0	0	0	0	1	0	0	0	1	1	0	0	0	0	0	0	1	0	0	0	0	0	0	0	0	No Reactivo	0		1	Male	> 80 años	Ciudad Eten	1	498.5	Chiclayo
1091	27-jun-20	10	3	0	0	0	0	0	0	0	0	0	0	0	0	0	0	0	0	0	0	0	0	0	0	0	0	0	0	0	0	0	0	No Reactivo	0		0	Female	9-20 años	La Victoria	0	314.70001	Chiclayo
362	27-jun-20	14	3	1	0	0	0	0	0	0	0	0	0	0	0	0	0	0	0	0	0	0	0	0	0	0	0	1	0	0	0	0	0	No Reactivo	0		1	Male	9-20 años	Chiclayo	0	347.60001	Chiclayo
618	27-jun-20	38	3	1	0	0	0	0	0	0	0	0	0	0	0	0	0	0	0	0	0	0	0	0	0	0	0	0	0	0	0	0	0	No Reactivo	0	> 14 dias	0	Female	31-40 años	La Victoria	0	314.70001	Chiclayo
621	27-jun-20	47	3	1	0	0	0	0	0	0	0	0	0	0	0	0	0	0	0	0	0	0	0	0	0	0	0	0	0	0	0	0	0	Ig M (+) e Ig G (+)	1		0	Female	41-50 años	La Victoria	0	314.70001	Chiclayo
67	27-jun-20	32	1	0	0	0	0	0	0	0	0	0	0	0	0	0	0	0	0	0	0	0	0	0	0	0	0	0	0	0	0	0	0	No Reactivo	0		0	Male	31-40 años	Incahuasi	0	325.70001	Ferreñafe
306	27-jun-20	43	2	0	0	0	0	0	0	0	0	0	0	0	0	0	0	0	0	0	0	0	0	0	0	0	0	1	0	0	0	0	0	Ig M (+) e Ig G (+)	1	< 14 dias	1	Female	41-50 años	Mórrope	0	381.70001	Lambayeque
6	27-jun-20	17	1	0	0	0	0	0	0	0	0	0	0	0	0	0	0	0	0	0	0	0	0	0	0	0	0	0	0	0	0	0	0	No Reactivo	0		0	Male	9-20 años	Pitipo	0	358.79999	Ferreñafe
631	27-jun-20	17	3	1	0	0	0	0	0	0	0	0	0	0	0	0	0	0	0	0	0	0	0	0	0	0	0	1	0	0	0	0	0	No Reactivo	0		1	Female	9-20 años	La Victoria	0	314.70001	Chiclayo
1541	27-jun-20	28	3	0	0	0	0	0	0	0	0	0	0	0	0	0	0	0	0	0	0	0	0	0	0	0	0	0	0	0	0	0	0	No Reactivo	0		0	Female	21-30 años	Chiclayo	0	347.60001	Chiclayo
285	27-jun-20	10	1	1	0	0	0	0	0	0	0	0	0	0	0	0	0	0	0	0	0	0	0	0	0	0	0	0	0	0	0	0	0	No Reactivo	0		0	Female	9-20 años	San José	0	385.60001	Lambayeque
548	27-jun-20	48	1	0	0	0	0	0	0	0	0	0	0	0	0	0	0	0	0	0	0	0	0	0	0	0	0	0	0	0	0	0	0	Ig M (+) e Ig G (+)	1	< 14 dias	0	Female	41-50 años	Pueblo Nuevo	0	421.10001	Ferreñafe
1496	27-jun-20	49	3	1	1	1	0	0	0	0	1	0	0	0	0	0	0	0	0	0	0	0	0	0	0	0	0	0	0	0	0	0	0	No Reactivo	0		0	Male	41-50 años	Chiclayo	1	347.60001	Chiclayo
361	27-jun-20	65	3	0	0	0	0	0	0	0	0	0	0	0	0	0	0	0	0	0	0	0	1	0	0	0	0	1	0	0	0	0	0	No Reactivo	0		1	Male	61-70 años	Chiclayo	0	347.60001	Chiclayo
15	27-jun-20	53	1	0	0	0	0	0	0	0	0	0	0	0	0	0	0	0	0	0	0	0	0	0	0	0	0	0	0	0	0	0	1	No Reactivo	0		0	Female	51-60 años	Pucala	0	311.70001	Ferreñafe
630	27-jun-20	57	3	1	0	0	0	0	0	0	0	0	0	0	0	0	0	0	0	0	0	0	0	0	0	0	0	0	0	0	0	0	0	No Reactivo	0		0	Male	51-60 años	La Victoria	0	314.70001	Chiclayo
1381	27-jun-20	33	1	0	0	0	0	0	0	0	0	0	0	0	0	0	0	0	0	0	0	0	0	0	0	0	0	0	0	0	0	0	1	No Reactivo	0		0	Male	31-40 años	Zaña	0	379.10001	Chiclayo
797	27-jun-20	62	3	0	0	0	0	0	0	0	0	0	0	0	0	0	0	0	0	0	0	0	0	0	0	0	0	0	0	0	0	0	0	No Reactivo	0	> 14 dias	0	Female	61-70 años	José L. Ortiz	0	282	Chiclayo
127	27-jun-20	52	2	0	0	0	0	0	0	0	0	0	0	0	0	0	0	0	0	0	0	1	0	0	0	0	0	0	0	0	0	0	0	No Reactivo	0		1	Female	51-60 años	Pimentel	0	375.20001	Chiclayo
1396	27-jun-20	60	1	0	0	0	0	0	0	0	0	0	0	0	0	0	0	0	0	0	0	0	0	0	0	0	0	0	0	0	0	0	1	No Reactivo	0		0	Male	51-60 años	Zaña	0	379.10001	Chiclayo
1032	27-jun-20	17	1	1	0	0	0	0	0	0	0	1	1	0	0	0	0	0	1	0	0	0	0	0	0	0	0	0	0	0	0	0	0	Ig M (+) e Ig G (+)	1		1	Male	9-20 años	Ciudad Eten	1	498.5	Chiclayo
1094	27-jun-20	46	3	0	0	0	0	0	0	0	0	0	0	0	0	0	0	0	0	0	0	0	0	0	0	0	0	0	0	0	0	1	1	No Reactivo	0		0	Male	41-50 años	La Victoria	0	314.70001	Chiclayo
229	27-jun-20	25	2	1	0	0	0	0	0	0	0	0	1	0	0	0	0	0	0	0	0	0	0	0	0	0	0	0	0	0	0	0	0	No Reactivo	0		0	Male	21-30 años	Pimentel	1	375.20001	Chiclayo
589	27-jun-20	22	3	1	0	0	0	0	0	0	0	0	0	0	0	0	0	0	0	0	0	0	0	0	0	0	0	1	0	0	0	0	0	No Reactivo	0		1	Female	21-30 años	La Victoria	0	314.70001	Chiclayo
112	27-jun-20	55	2	1	0	0	0	0	0	0	0	0	0	0	0	0	0	0	0	0	0	0	0	0	0	0	0	1	0	0	0	0	0	No Reactivo	0		1	Female	51-60 años	Pimentel	0	375.20001	Chiclayo
115	27-jun-20	63	2	1	0	0	0	0	0	0	0	0	0	0	0	0	0	0	0	0	0	0	0	0	0	0	0	0	0	0	0	0	0	No Reactivo	0		0	Male	61-70 años	Pimentel	0	375.20001	Chiclayo
118	27-jun-20	35	2	0	0	0	0	0	0	0	0	0	0	0	0	0	0	0	0	0	0	0	0	0	0	0	0	0	0	0	0	0	1	No Reactivo	0		0	Male	31-40 años	Pimentel	0	375.20001	Chiclayo
1567	27-jun-20	47	3	1	0	0	0	0	0	0	0	0	0	0	0	0	0	0	0	0	0	0	0	0	0	0	0	0	0	0	0	0	0	No Reactivo	0		0	Male	41-50 años	José L. Ortiz	0	282	Chiclayo
200	27-jun-20	23	2	1	0	0	0	0	0	0	0	0	0	0	0	0	0	0	0	0	0	0	0	0	0	0	0	0	0	0	0	0	0	No Reactivo	0		0	Female	21-30 años	Pimentel	0	375.20001	Chiclayo
135	27-jun-20	26	2	0	0	0	0	0	0	0	0	0	0	0	0	0	0	0	0	0	0	0	0	0	0	0	0	0	0	0	0	0	0	No Reactivo	0		0	Female	21-30 años	Pimentel	0	375.20001	Chiclayo
116	27-jun-20	57	2	1	0	0	0	0	0	0	0	0	0	0	0	0	0	0	0	0	0	0	0	0	0	0	0	1	0	0	0	0	0	No Reactivo	0		1	Male	51-60 años	Pimentel	0	375.20001	Chiclayo
19	27-jun-20	36	1	0	0	0	0	0	0	0	0	0	0	0	0	0	0	0	0	0	0	0	0	0	0	0	0	0	0	0	0	0	0	No Reactivo	0	> 14 dias	0	Female	31-40 años	Pucala	0	311.70001	Chiclayo
1199	27-jun-20	38	1	1	0	0	0	0	0	0	0	0	0	0	0	0	0	0	0	0	0	0	0	0	0	0	0	0	1	0	0	0	0	No Reactivo	0	< 14 dias	0	Female	31-40 años	Ciudad Eten	0	498.5	Chiclayo
263	27-jun-20	40	2	1	0	0	0	0	0	0	0	0	0	0	0	0	0	0	0	0	0	0	0	0	0	0	0	0	0	0	0	0	0	Ig M (+) e Ig G (+)	1		0	Male	31-40 años	Pimentel	0	375.20001	Chiclayo
1022	27-jun-20	37	1	1	0	1	0	0	0	0	1	0	1	0	0	0	0	0	1	0	0	0	0	0	0	0	0	0	0	0	0	0	0	Ig M (+) e Ig G (+)	1		0	Male	31-40 años	Ciudad Eten	1	498.5	Chiclayo
5	27-jun-20	53	1	0	0	0	0	0	0	0	0	0	0	0	0	0	0	0	0	0	0	0	1	0	0	0	0	1	0	0	0	0	0	No Reactivo	0		1	Female	51-60 años	Pitipo	0	358.79999	Ferreñafe
198	27-jun-20	22	2	0	0	0	0	0	0	0	0	0	0	0	0	0	0	0	0	0	0	0	0	0	0	0	0	1	0	0	0	0	0	No Reactivo	0		1	Female	21-30 años	Pimentel	0	375.20001	Chiclayo
1784	27-jun-20	64	2	0	0	0	0	0	0	0	0	0	0	0	0	0	0	0	0	0	0	0	0	0	0	0	0	0	0	0	0	0	0	No Reactivo	0		0	Male	61-70 años	Ferreñafe	0	354.29999	Ferreñafe
535	27-jun-20	84	2	1	0	0	0	0	0	0	0	0	0	0	0	0	0	0	0	0	0	1	0	0	0	0	0	1	0	0	0	0	0	No Reactivo	0		1	Female	> 80 años	Tumán	0	436.39999	Chiclayo
574	27-jun-20	59	1	1	0	0	0	0	0	0	0	0	0	0	0	0	0	0	0	0	0	0	0	0	0	0	0	0	0	0	0	0	0	No Reactivo	0		0	Female	51-60 años	Pueblo Nuevo	0	421.10001	Ferreñafe
560	27-jun-20	65	1	1	0	0	0	0	0	0	0	0	0	0	0	0	0	0	0	0	0	1	0	0	0	0	0	0	0	0	0	0	0	No Reactivo	0		1	Male	61-70 años	Pueblo Nuevo	0	421.10001	Ferreñafe
1843	27-jun-20	43	1	0	0	0	0	0	0	0	0	0	0	0	0	0	0	0	0	0	0	0	0	0	0	0	0	0	0	0	0	0	0	No Reactivo	0		0	Male	41-50 años	Oyotún	0	306	Chiclayo
1569	27-jun-20	45	3	0	0	0	0	0	0	0	0	0	0	0	0	0	0	0	0	0	0	0	0	0	0	0	0	0	0	0	0	0	0	Ig G (+)	1	> 14 dias	0	Female	41-50 años	Chiclayo	0	347.60001	Chiclayo
1513	27-jun-20	29	3	0	0	0	0	0	0	0	0	0	0	0	0	0	0	0	0	0	0	0	0	0	0	0	0	0	0	0	0	0	1	No Reactivo	0		0	Male	21-30 años	Chiclayo	0	347.60001	Chiclayo
550	27-jun-20	42	1	1	0	0	0	0	0	0	0	0	0	0	0	0	0	0	0	0	0	0	0	0	0	0	0	0	0	0	0	0	0	Ig M (+) e Ig G (+)	1		0	Male	41-50 años	Pueblo Nuevo	0	421.10001	Ferreñafe
253	27-jun-20	45	2	1	0	0	0	0	0	0	0	0	1	0	0	0	0	0	0	0	0	0	0	0	0	0	0	0	0	0	0	0	0	No Reactivo	0		0	Male	41-50 años	Pimentel	1	375.20001	Chiclayo
61	27-jun-20	24	1	0	0	0	0	0	0	0	0	0	0	0	0	0	0	0	0	0	0	0	0	0	0	0	0	0	0	0	0	0	0	No Reactivo	0		0	Male	21-30 años	Incahuasi	0	325.70001	Ferreñafe
609	27-jun-20	74	3	1	0	0	0	0	0	0	0	0	0	0	0	0	0	0	0	0	0	1	0	0	0	1	0	0	0	0	0	0	0	No Reactivo	0		1	Male	71-80 años	La Victoria	0	314.70001	Chiclayo
257	27-jun-20	18	2	1	0	0	0	0	0	0	0	0	0	0	0	0	0	0	0	0	0	0	0	0	0	0	0	0	0	0	0	0	0	No Reactivo	0		0	Female	9-20 años	Pimentel	0	375.20001	Chiclayo
528	27-jun-20	51	2	0	0	0	0	0	0	0	0	0	0	0	0	0	0	0	0	0	0	1	0	0	0	0	0	0	0	0	0	0	0	Ig M (+) e Ig G (+)	1		1	Male	51-60 años	Tumán	0	436.39999	Chiclayo
158	27-jun-20	18	2	1	0	0	0	0	0	0	0	0	0	0	0	0	0	0	0	0	0	0	0	0	0	0	0	0	0	0	0	0	0	No Reactivo	0		0	Male	9-20 años	Pimentel	0	375.20001	Chiclayo
795	27-jun-20	28	3	0	0	0	0	0	0	0	0	0	0	0	0	0	0	0	0	0	0	0	0	0	0	0	0	0	0	0	1	0	1	No Reactivo	0		0	Female	21-30 años	José L. Ortiz	0	282	Chiclayo
195	27-jun-20	23	2	0	0	0	0	0	0	0	0	0	0	0	0	0	0	0	0	0	0	0	0	0	0	0	0	0	0	0	0	0	0	No Reactivo	0		0	Female	21-30 años	Pimentel	0	375.20001	Chiclayo
359	27-jun-20	19	3	1	0	0	0	0	0	0	0	0	0	0	0	0	0	0	0	0	0	0	0	0	0	0	0	0	0	0	0	0	0	Ig M (+) e Ig G (+)	1		0	Female	9-20 años	Chiclayo	0	347.60001	Chiclayo
1157	27-jun-20	87	3	1	0	0	0	0	0	0	0	0	0	0	0	0	0	0	0	0	0	1	1	0	0	0	0	0	0	0	0	0	0	No Reactivo	0		1	Male	> 80 años	Chiclayo	0	347.60001	Chiclayo
1394	27-jun-20	69	1	0	0	0	0	0	0	0	0	0	0	0	0	0	0	0	0	0	0	0	0	0	0	0	0	0	0	0	0	0	0	No Reactivo	0		0	Female	61-70 años	Zaña	0	379.10001	Chiclayo
1573	27-jun-20	65	3	1	1	1	0	0	0	0	0	0	1	0	1	1	1	0	0	0	0	0	1	0	0	0	0	0	0	0	1	1	1	Ig M (+) e Ig G (+)	1	> 14 dias	1	Male	61-70 años	José L. Ortiz	1	282	Chiclayo
1072	27-jun-20	23	3	0	0	0	0	0	0	0	0	0	0	0	0	0	0	0	0	0	0	0	0	0	0	0	0	0	0	0	0	0	1	Ig M (+) e Ig G (+)	1		0	Male	21-30 años	La Victoria	0	314.70001	Chiclayo
1550	27-jun-20	66	3	1	0	0	0	0	0	0	0	0	0	0	0	0	0	0	0	0	0	0	0	0	0	0	0	0	0	0	0	0	0	No Reactivo	0	< 14 dias	0	Male	61-70 años	José L. Ortiz	0	282	Chiclayo
123	27-jun-20	72	2	0	0	1	1	0	0	0	0	0	1	0	0	1	1	0	0	0	0	0	0	0	0	0	0	0	0	0	0	0	1	Ig M (+) e Ig G (+)	1		0	Male	71-80 años	Pimentel	1	375.20001	Chiclayo
153	27-jun-20	65	2	0	0	0	0	0	0	0	0	0	0	0	0	0	0	0	0	0	0	0	0	0	0	0	0	0	0	0	0	0	1	No Reactivo	0		0	Female	61-70 años	Pimentel	0	375.20001	Chiclayo
641	27-jun-20	73	2	1	0	0	0	0	0	0	0	0	0	0	0	0	0	0	0	0	0	1	1	0	1	0	0	0	0	0	0	0	0	No Reactivo	0		1	Female	71-80 años	Pimentel	0	375.20001	Chiclayo
1607	27-jun-20	37	3	1	0	0	0	0	0	0	1	0	1	0	0	0	0	0	0	0	0	0	0	0	0	0	0	0	0	0	1	1	0	No Reactivo	0	< 14 dias	0	Female	31-40 años	José L. Ortiz	1	282	Chiclayo
1236	27-jun-20	28	3	1	0	1	1	1	0	0	1	0	0	0	0	0	0	0	0	0	0	0	0	0	0	0	0	0	0	0	0	0	0	No Reactivo	0		0	Male	21-30 años	Chiclayo	1	347.60001	Chiclayo
3	27-jun-20	39	1	0	0	0	0	0	0	0	0	0	0	0	0	0	0	0	0	0	0	0	0	0	0	0	0	0	0	0	0	0	0	No Reactivo	0		0	Male	31-40 años	Pitipo	0	358.79999	Ferreñafe
26	27-jun-20	53	1	0	0	0	0	0	0	0	0	0	0	0	0	0	0	0	0	0	0	0	0	0	0	0	0	0	0	0	0	0	0	Ig M (+)	1		0	Male	51-60 años	Pucala	0	311.70001	Chiclayo
599	27-jun-20	63	3	1	0	0	0	0	0	0	0	0	0	0	0	0	0	0	0	0	0	0	0	0	0	0	0	1	0	0	0	0	0	No Reactivo	0		1	Female	61-70 años	La Victoria	0	314.70001	Chiclayo
1776	27-jun-20	17	2	1	0	0	0	0	0	0	0	0	0	0	0	0	0	0	0	0	0	0	0	0	0	0	0	0	0	0	0	0	0	No Reactivo	0		0	Female	9-20 años	Ferreñafe	0	354.29999	Ferreñafe
1586	27-jun-20	66	3	1	0	0	0	0	0	0	0	0	0	0	0	0	0	0	0	0	0	0	1	0	0	0	0	0	0	0	0	0	0	Ig M (+) e Ig G (+)	1		1	Female	61-70 años	José L. Ortiz	0	282	Chiclayo
1571	27-jun-20	66	3	0	0	0	0	0	0	0	0	0	0	0	0	0	0	0	0	0	0	0	0	0	0	0	0	0	0	0	0	0	1	No Reactivo	0	> 14 dias	0	Male	61-70 años	José L. Ortiz	0	282	Chiclayo
68	27-jun-20	17	1	0	0	0	0	0	0	0	0	0	0	0	0	0	0	0	0	0	0	0	0	0	0	0	0	0	0	0	0	0	0	No Reactivo	0	< 14 dias	0	Male	9-20 años	Incahuasi	0	325.70001	Ferreñafe
1248	27-jun-20	17	3	1	0	0	0	0	0	0	0	0	0	0	0	0	0	0	0	0	0	0	0	0	0	0	0	0	0	0	0	0	0	No Reactivo	0		0	Male	9-20 años	Chiclayo	0	347.60001	Chiclayo
1563	27-jun-20	93	3	1	0	0	0	0	0	0	0	0	0	0	0	0	0	0	0	0	0	0	0	0	0	0	0	0	0	0	0	0	0	No Reactivo	0		0	Female	> 80 años	José L. Ortiz	0	282	Chiclayo
590	27-jun-20	44	3	1	0	0	0	0	0	0	0	0	0	0	0	0	0	0	0	0	0	0	0	0	0	0	0	1	0	0	0	0	0	No Reactivo	0		1	Male	41-50 años	La Victoria	0	314.70001	Chiclayo
540	27-jun-20	33	1	0	0	0	0	0	0	0	0	0	0	0	0	0	0	0	0	0	1	0	0	0	0	0	0	0	0	0	0	0	0	Ig M (+) e Ig G (+)	1		1	Male	31-40 años	Pueblo Nuevo	0	421.10001	Ferreñafe
624	27-jun-20	21	3	1	0	0	0	0	0	0	0	0	0	0	0	0	0	0	0	0	0	0	0	0	0	0	0	0	0	0	0	0	0	No Reactivo	0	> 14 dias	0	Male	21-30 años	La Victoria	0	314.70001	Chiclayo
1089	27-jun-20	16	3	0	0	0	0	0	0	0	0	0	0	0	0	0	0	0	0	0	0	0	0	0	0	0	0	0	0	0	1	0	0	Ig M (+) e Ig G (+)	1	> 14 dias	0	Female	9-20 años	José L. Ortiz	0	282	Chiclayo
323	27-jun-20	14	1	1	1	0	0	0	1	0	0	1	0	0	1	0	0	0	0	0	0	0	0	0	0	0	0	0	0	0	1	1	1	No Reactivo	0		0	Female	9-20 años	San José	1	385.60001	Lambayeque
7	27-jun-20	20	1	0	0	0	0	0	0	0	0	0	0	0	0	0	0	0	0	0	0	0	0	0	0	0	0	0	0	0	0	0	0	No Reactivo	0		0	Female	9-20 años	Pitipo	0	358.79999	Ferreñafe
122	27-jun-20	87	2	1	0	0	0	0	0	0	0	0	0	0	0	0	0	0	0	0	0	1	0	0	0	0	0	1	0	0	0	0	0	No Reactivo	0	> 14 dias	1	Female	> 80 años	Pimentel	0	375.20001	Chiclayo
35	27-jun-20	50	1	0	0	0	0	0	0	0	0	0	0	0	0	0	0	0	0	0	0	0	0	0	0	0	0	0	0	0	0	0	1	No Reactivo	0		0	Male	41-50 años	Chongoyape	0	352.10001	Chiclayo
948	27-jun-20	45	3	0	0	0	0	0	0	0	0	0	0	0	0	0	0	0	0	0	0	0	0	0	0	0	0	0	0	0	0	0	0	No Reactivo	0		0	Male	41-50 años	Chiclayo	0	347.60001	Chiclayo
1785	27-jun-20	54	2	0	0	0	0	0	0	0	0	0	0	0	0	0	0	0	0	0	0	0	0	0	0	0	0	0	0	0	0	0	0	Ig M (+) e Ig G (+)	1		0	Female	51-60 años	Ferreñafe	0	354.29999	Ferreñafe
209	27-jun-20	57	2	0	0	0	0	0	0	0	0	0	1	0	0	0	0	0	0	0	0	0	0	0	0	0	0	0	0	0	0	0	1	Ig M (+) e Ig G (+)	1		0	Male	51-60 años	Pimentel	1	375.20001	Chiclayo
295	27-jun-20	68	1	1	0	0	0	0	0	0	0	0	0	0	0	0	0	0	0	0	0	0	0	0	0	0	0	0	0	0	0	0	1	No Reactivo	0	> 14 dias	0	Male	61-70 años	San José	0	385.60001	Lambayeque
597	27-jun-20	14	3	1	0	0	0	0	0	0	0	0	0	0	0	0	0	0	0	0	0	0	0	0	0	0	0	0	0	0	0	0	0	No Reactivo	0		0	Male	9-20 años	La Victoria	0	314.70001	Chiclayo
31	27-jun-20	41	1	0	0	0	0	0	0	0	0	0	0	0	0	1	0	0	0	0	0	0	0	0	0	0	0	0	0	0	0	0	0	No Reactivo	0		0	Male	41-50 años	Chongoyape	1	352.10001	Chiclayo
1245	27-jun-20	42	1	1	0	0	0	0	0	0	0	0	0	0	0	0	0	0	0	0	0	0	0	0	0	0	0	0	0	0	0	0	0	No Reactivo	0	< 14 dias	0	Female	41-50 años	Puerto Eten	1	513.79999	Chiclayo
796	27-jun-20	51	3	0	0	0	0	0	0	0	0	0	0	0	0	0	0	0	0	0	0	0	0	0	0	0	0	0	0	0	0	1	0	Ig M (+) e Ig G (+)	1		0	Male	51-60 años	Chiclayo	0	347.60001	Chiclayo
886	27-jun-20	62	3	0	0	0	0	0	0	0	0	0	0	0	0	0	0	0	0	0	0	1	0	0	0	0	0	0	0	0	0	0	1	Ig M (+) e Ig G (+)	1		1	Male	61-70 años	José L. Ortiz	0	282	Chiclayo
606	27-jun-20	56	3	1	0	0	0	0	0	0	0	0	0	0	0	0	0	0	0	0	0	0	0	0	0	0	0	0	0	0	0	0	0	No Reactivo	0		0	Male	51-60 años	La Victoria	0	314.70001	Chiclayo
305	27-jun-20	29	2	0	0	0	0	0	0	0	0	0	0	0	0	0	0	0	0	0	0	0	0	0	0	0	0	0	0	1	0	0	0	Ig M (+) e Ig G (+)	1		0	Male	21-30 años	Mórrope	0	381.70001	Lambayeque
538	27-jun-20	39	2	0	0	0	0	0	0	0	0	0	0	0	0	0	0	0	0	0	0	0	0	0	0	0	0	0	0	0	0	0	0	No Reactivo	0		0	Female	31-40 años	Tumán	0	436.39999	Chiclayo
1101	27-jun-20	45	3	0	0	0	0	0	0	0	0	0	0	0	0	0	0	0	0	0	0	0	0	0	0	0	0	0	0	1	0	0	0	No Reactivo	0		0	Male	41-50 años	La Victoria	0	314.70001	Chiclayo
1242	27-jun-20	32	3	1	0	0	0	0	0	0	0	0	0	0	0	0	0	0	0	0	0	0	0	0	0	0	0	0	0	0	0	0	0	No Reactivo	0		0	Female	31-40 años	Chiclayo	0	347.60001	Chiclayo
953	27-jun-20	28	3	0	1	1	0	1	0	0	0	0	1	0	0	0	0	0	0	0	0	0	0	0	0	0	0	0	0	0	0	0	0	No Reactivo	0	< 14 dias	0	Female	21-30 años	Chiclayo	1	347.60001	Chiclayo
1600	27-jun-20	56	3	1	0	0	0	0	0	0	0	0	0	0	0	0	0	0	0	0	0	0	1	0	0	0	0	0	0	0	0	0	1	No Reactivo	0		1	Male	51-60 años	José L. Ortiz	0	282	Chiclayo
1782	27-jun-20	71	2	1	0	0	0	0	0	0	0	0	0	0	0	0	0	0	0	0	0	0	0	0	0	0	0	0	0	0	0	0	0	No Reactivo	0		0	Female	71-80 años	Ferreñafe	0	354.29999	Ferreñafe
569	27-jun-20	29	1	0	0	0	0	0	0	0	0	0	0	0	0	0	0	0	0	0	0	0	0	0	0	0	0	0	0	0	0	0	0	No Reactivo	0		0	Male	21-30 años	Pueblo Nuevo	0	421.10001	Ferreñafe
792	27-jun-20	59	3	0	0	0	0	0	0	0	0	0	0	0	0	0	0	0	0	0	0	0	0	0	0	0	0	0	0	0	0	0	1	No Reactivo	0		0	Female	51-60 años	José L. Ortiz	0	282	Chiclayo
937	27-jun-20	63	3	1	0	0	0	0	0	0	0	0	0	0	0	0	0	0	0	0	0	1	0	0	0	0	0	0	0	0	0	0	0	No Reactivo	0		1	Male	61-70 años	Chiclayo	0	347.60001	Chiclayo
591	27-jun-20	44	3	1	0	0	0	0	0	0	0	0	0	0	0	0	0	0	0	0	0	0	0	0	0	0	0	1	0	0	0	0	0	No Reactivo	0	< 14 dias	1	Female	41-50 años	La Victoria	0	314.70001	Chiclayo
1194	27-jun-20	20	1	1	0	0	0	0	1	0	0	0	0	0	0	0	0	0	0	0	0	0	0	0	0	0	0	0	0	0	0	0	0	No Reactivo	0		0	Male	9-20 años	Ciudad Eten	1	498.5	Chiclayo
325	27-jun-20	25	1	1	0	0	0	0	0	0	0	0	0	0	0	0	0	0	0	0	0	0	0	0	0	0	0	0	0	0	0	0	1	No Reactivo	0		0	Male	21-30 años	San José	0	385.60001	Lambayeque
814	27-jun-20	33	3	0	0	0	0	0	0	0	0	0	0	0	0	0	0	0	0	0	0	0	0	0	0	0	0	0	0	0	0	0	0	No Reactivo	0		1	Female	31-40 años	Chiclayo	0	347.60001	Chiclayo
1	27-jun-20	40	1	0	0	0	0	0	0	0	0	0	0	0	0	0	0	0	0	0	0	0	0	0	0	0	0	0	0	0	0	0	1	No Reactivo	0		0	Male	31-40 años	Pitipo	0	358.79999	Ferreñafe
149	27-jun-20	43	2	0	0	0	0	0	0	0	0	0	0	0	0	0	0	0	0	0	0	0	0	0	0	0	0	0	0	0	0	0	0	No Reactivo	0		0	Female	41-50 años	Monsefú	0	312.70001	Chiclayo
1521	27-jun-20	33	3	0	1	1	1	1	1	1	0	0	1	0	0	0	0	0	0	0	0	0	0	0	0	0	0	0	0	0	1	0	1	Ig M (+)	1	> 14 dias	0	Female	31-40 años	Chiclayo	1	347.60001	Chiclayo
21	27-jun-20	36	1	1	0	0	0	0	0	0	0	0	0	0	0	0	0	0	0	0	0	0	0	0	0	0	0	0	0	0	0	0	0	Ig M (+) e Ig G (+)	1		0	Female	31-40 años	Pucala	0	311.70001	Chiclayo
301	27-jun-20	19	2	0	0	0	0	0	0	0	0	0	0	0	0	0	0	0	0	0	0	0	0	0	0	0	0	0	0	0	0	0	0	No Reactivo	0		0	Male	9-20 años	Mórrope	0	381.70001	Lambayeque
287	27-jun-20	25	2	0	0	0	0	0	0	0	0	0	0	0	0	0	0	0	0	0	0	0	0	0	0	0	0	0	0	0	0	0	0	Ig M (+) e Ig G (+)	1		0	Female	21-30 años	Pimentel	0	375.20001	Chiclayo
1606	27-jun-20	52	3	1	0	0	0	0	0	0	0	0	0	0	0	0	0	0	0	0	0	1	0	0	0	0	0	0	0	0	0	0	1	No Reactivo	0	> 14 dias	1	Male	51-60 años	José L. Ortiz	0	282	Chiclayo
22	27-jun-20	30	1	1	0	0	0	0	0	0	0	0	0	0	0	0	0	0	0	0	0	0	0	0	0	0	0	0	0	0	1	1	1	Ig M (+) e Ig G (+)	1		0	Male	21-30 años	Pucala	0	311.70001	Chiclayo
526	27-jun-20	67	2	0	0	0	0	0	0	0	0	0	0	0	0	0	0	0	0	0	0	0	0	0	0	0	0	0	0	0	0	1	0	No Reactivo	0		0	Female	61-70 años	Tumán	0	436.39999	Chiclayo
356	27-jun-20	36	3	0	1	0	0	0	0	0	0	0	1	0	1	1	0	0	0	0	0	0	0	0	0	0	0	0	0	0	0	1	0	Ig M (+) e Ig G (+)	1		0	Female	31-40 años	Chiclayo	1	347.60001	Chiclayo
1097	27-jun-20	34	3	0	0	0	0	0	0	0	0	0	0	0	0	0	0	0	0	0	0	0	0	0	0	0	0	0	0	0	0	0	1	No Reactivo	0		0	Male	31-40 años	La Victoria	0	314.70001	Chiclayo
563	27-jun-20	39	1	1	0	0	0	0	0	0	0	0	0	0	0	0	0	0	0	0	0	0	0	0	0	0	0	0	0	0	0	0	0	No Reactivo	0		0	Female	31-40 años	Pueblo Nuevo	0	421.10001	Ferreñafe
787	27-jun-20	28	3	1	0	0	0	0	0	0	0	0	1	0	0	0	0	0	0	0	0	0	0	0	0	0	0	0	0	0	0	0	1	Ig M (+) e Ig G (+)	1		0	Female	21-30 años	José L. Ortiz	1	282	Chiclayo
614	27-jun-20	27	3	1	0	0	0	0	0	0	0	0	0	0	0	0	0	0	0	0	0	0	0	0	0	0	0	0	0	0	0	0	0	No Reactivo	0		0	Female	21-30 años	La Victoria	0	314.70001	Chiclayo
1526	27-jun-20	29	3	1	0	0	0	0	0	0	0	0	0	0	0	0	0	0	0	0	0	0	0	0	0	0	0	1	0	0	0	0	0	No Reactivo	0	> 14 dias	1	Male	21-30 años	Chiclayo	0	347.60001	Chiclayo
588	27-jun-20	30	3	1	0	0	0	0	0	0	0	0	0	0	0	0	0	0	0	0	0	0	0	0	0	0	0	1	0	0	0	0	0	No Reactivo	0		1	Female	21-30 años	La Victoria	0	314.70001	Chiclayo
1087	27-jun-20	52	3	0	0	0	0	0	0	0	0	0	0	0	0	0	0	0	0	0	0	0	1	0	0	0	0	0	0	0	0	0	0	No Reactivo	0		1	Female	51-60 años	José L. Ortiz	0	282	Chiclayo
155	27-jun-20	66	2	1	1	1	1	1	1	1	0	0	1	0	1	1	1	0	0	0	0	0	1	0	0	0	0	1	0	0	1	0	0	Ig M (+) e Ig G (+)	1		1	Male	61-70 años	Monsefú	1	312.70001	Chiclayo
633	27-jun-20	23	3	1	0	0	0	0	0	0	0	0	0	0	0	0	0	0	0	0	0	0	0	0	0	0	0	0	0	0	0	0	0	No Reactivo	0		0	Female	21-30 años	La Victoria	0	314.70001	Chiclayo
121	27-jun-20	54	2	1	0	0	0	0	0	0	0	0	0	0	0	0	0	0	0	0	0	1	0	0	0	0	0	0	0	0	0	0	0	No Reactivo	0		1	Female	51-60 años	Pimentel	0	375.20001	Chiclayo
1201	27-jun-20	38	2	1	0	0	0	0	0	0	0	0	0	0	0	0	0	0	0	0	0	0	0	0	0	0	0	0	0	0	0	0	1	No Reactivo	0		0	Male	31-40 años	Pomalca	0	443.5	Chiclayo
1592	27-jun-20	29	3	1	1	1	1	0	0	0	0	1	0	0	0	0	0	0	0	0	0	0	0	0	0	0	0	0	0	0	1	1	0	Ig M (+) e Ig G (+)	1		0	Female	21-30 años	Chiclayo	1	347.60001	Chiclayo
1232	27-jun-20	17	3	1	0	0	0	0	0	0	0	0	0	0	0	0	0	0	0	0	0	0	0	0	0	0	0	0	0	0	0	0	0	No Reactivo	0		0	Male	9-20 años	Chiclayo	0	347.60001	Chiclayo
25	27-jun-20	68	1	1	0	0	0	0	0	0	0	0	0	0	0	0	0	0	0	0	0	0	0	0	0	0	0	0	0	0	0	0	0	No Reactivo	0		0	Female	61-70 años	Chongoyape	0	352.10001	Chiclayo
558	27-jun-20	35	1	1	0	0	0	0	0	0	0	0	0	0	0	0	0	0	0	0	0	0	0	0	0	0	0	0	0	0	0	0	0	No Reactivo	0	> 14 dias	0	Male	31-40 años	Pueblo Nuevo	0	421.10001	Ferreñafe
1239	27-jun-20	55	1	1	0	0	0	0	0	0	0	0	0	0	0	0	0	0	0	0	0	0	0	0	0	0	0	0	0	1	0	0	0	No Reactivo	0	< 14 dias	0	Female	51-60 años	Puerto Eten	0	513.79999	Chiclayo
1113	27-jun-20	38	3	0	0	0	0	0	0	0	0	0	0	0	0	0	0	0	0	0	0	0	0	0	0	0	0	0	0	0	0	0	0	No Reactivo	0		0	Female	31-40 años	La Victoria	0	314.70001	Chiclayo
1234	27-jun-20	56	1	1	0	0	0	0	0	0	0	0	0	0	0	0	1	0	0	0	0	0	0	0	0	0	0	0	1	0	0	0	0	No Reactivo	0		0	Female	51-60 años	Puerto Eten	1	513.79999	Chiclayo
536	27-jun-20	48	1	0	0	0	0	0	0	0	0	0	0	0	0	0	0	0	0	0	0	0	0	0	0	0	0	0	0	0	0	0	1	Ig G (+)	1		0	Male	41-50 años	Pueblo Nuevo	0	421.10001	Ferreñafe
165	27-jun-20	47	2	1	0	0	0	0	0	0	0	0	0	0	0	0	0	0	0	0	0	0	0	0	0	0	0	1	0	0	0	0	0	No Reactivo	0		1	Female	41-50 años	Pimentel	0	375.20001	Chiclayo
615	27-jun-20	12	3	1	0	0	0	0	0	0	0	0	0	0	0	0	0	0	0	0	0	0	0	0	0	0	0	0	0	0	0	0	0	No Reactivo	0		0	Female	9-20 años	La Victoria	0	314.70001	Chiclayo
790	27-jun-20	64	3	0	0	0	0	0	0	0	0	0	0	0	0	0	0	0	0	0	0	0	0	0	0	0	0	0	0	0	0	0	0	Ig M (+)	1	< 14 dias	0	Female	61-70 años	José L. Ortiz	0	282	Chiclayo
1631	27-jun-20	50	3	1	0	0	0	0	0	0	0	0	0	0	0	0	0	0	0	0	0	0	0	0	0	0	0	0	0	0	0	0	1	Ig M (+) e Ig G (+)	1		0	Male	41-50 años	José L. Ortiz	0	282	Chiclayo
1053	27-jun-20	35	1	1	0	0	1	1	0	0	0	0	0	0	0	0	0	0	0	0	0	0	0	0	0	0	0	0	0	0	0	0	0	Ig M (+) e Ig G (+)	1		0	Male	31-40 años	Puerto Eten	1	513.79999	Chiclayo
1535	27-jun-20	14	3	0	0	0	0	0	0	0	0	0	0	0	0	0	0	0	0	0	0	0	0	0	0	0	0	0	0	0	0	0	0	No Reactivo	0		0	Male	9-20 años	Chiclayo	0	347.60001	Chiclayo
1783	27-jun-20	49	2	0	0	0	0	0	0	0	0	0	0	0	0	0	0	0	0	0	0	0	0	0	0	0	0	0	0	0	0	0	0	Ig M (+) e Ig G (+)	1		0	Male	41-50 años	Ferreñafe	0	354.29999	Ferreñafe
157	27-jun-20	59	2	0	0	0	0	0	0	0	0	0	0	0	0	0	0	0	0	0	0	1	1	0	0	0	0	1	0	0	0	0	0	No Reactivo	0		1	Male	51-60 años	Monsefú	0	312.70001	Chiclayo
1373	27-jun-20	45	1	0	0	0	0	0	0	0	0	0	0	0	0	0	0	0	0	0	0	0	0	0	0	0	0	0	0	0	0	0	0	No Reactivo	0	< 14 dias	0	Male	41-50 años	Zaña	0	379.10001	Chiclayo
1564	27-jun-20	51	1	0	0	0	0	0	0	0	0	0	0	0	0	0	0	0	0	0	0	0	0	0	0	0	0	0	0	1	1	0	1	No Reactivo	0		0	Male	51-60 años	Zaña	0	379.10001	Chiclayo
1110	27-jun-20	53	3	0	0	0	0	0	0	0	0	0	0	0	0	0	0	0	0	0	0	0	0	0	0	0	0	0	0	0	0	0	1	No Reactivo	0		0	Male	51-60 años	La Victoria	0	314.70001	Chiclayo
329	27-jun-20	28	1	1	0	0	0	0	0	0	0	0	0	0	0	0	0	0	0	0	0	0	0	0	0	0	0	0	0	0	0	0	0	No Reactivo	0	< 14 dias	0	Male	21-30 años	San José	0	385.60001	Lambayeque
339	27-jun-20	28	1	0	0	0	0	0	0	0	0	0	0	0	0	0	0	0	0	0	0	0	0	0	0	0	0	0	0	0	0	0	1	Ig M (+) e Ig G (+)	1		0	Male	21-30 años	Pucala	0	311.70001	Chiclayo
12	27-jun-20	53	1	0	0	0	0	0	0	0	0	0	0	0	0	0	0	0	0	0	0	0	0	0	0	0	0	0	0	0	1	0	1	Ig M (+) e Ig G (+)	1		0	Female	51-60 años	Pucala	0	311.70001	Chiclayo
151	27-jun-20	30	2	1	0	0	0	0	0	0	0	0	0	0	0	0	0	0	0	0	0	0	0	0	0	0	0	0	0	0	0	0	0	No Reactivo	0	> 14 dias	0	Male	21-30 años	Pimentel	0	375.20001	Chiclayo
11	27-jun-20	51	1	0	0	0	0	0	0	0	0	0	0	0	0	0	0	0	0	0	0	0	0	0	0	0	0	0	0	0	0	0	1	No Reactivo	0		0	Male	51-60 años	Pucala	0	311.70001	Chiclayo
1213	27-jun-20	53	2	1	0	0	0	0	0	0	0	0	0	0	0	0	0	0	0	0	0	0	0	0	0	0	0	0	0	0	0	0	0	No Reactivo	0		0	Female	51-60 años	Pomalca	0	443.5	Chiclayo
1566	27-jun-20	41	1	0	0	0	0	0	0	0	0	0	0	0	0	0	0	0	0	0	0	0	0	0	0	0	0	0	0	0	0	0	0	No Reactivo	0		0	Female	41-50 años	Zaña	0	379.10001	Chiclayo
806	27-jun-20	32	3	0	0	0	0	0	0	0	0	0	0	0	0	0	0	0	0	0	0	0	0	0	0	0	0	0	0	0	0	0	1	No Reactivo	0		0	Male	31-40 años	José L. Ortiz	0	282	Chiclayo
1209	27-jun-20	27	2	1	0	0	0	0	0	0	0	0	0	0	0	0	0	0	0	0	0	0	0	0	0	0	0	0	0	0	0	0	1	No Reactivo	0		0	Female	21-30 años	Pomalca	0	443.5	Chiclayo
544	27-jun-20	15	1	0	0	0	0	0	0	0	0	0	0	0	0	0	0	0	0	0	0	0	0	0	0	0	0	0	0	0	0	0	0	Ig M (+) e Ig G (+)	1		0	Female	9-20 años	Pueblo Nuevo	0	421.10001	Ferreñafe
608	27-jun-20	64	3	1	0	0	0	0	0	0	0	0	0	0	0	0	0	0	0	0	0	0	0	0	0	0	0	1	0	0	0	0	0	No Reactivo	0		1	Male	61-70 años	La Victoria	0	314.70001	Chiclayo
1205	27-jun-20	51	2	1	0	0	0	0	0	0	0	0	0	0	0	0	0	0	0	0	0	0	0	0	0	0	0	0	0	0	0	1	1	No Reactivo	0	< 14 dias	0	Female	51-60 años	Pomalca	0	443.5	Chiclayo
4	27-jun-20	41	1	0	0	0	0	0	0	0	0	0	0	0	0	0	0	0	0	0	0	0	0	0	0	0	0	1	0	0	0	0	0	No Reactivo	0		1	Female	41-50 años	Pitipo	0	358.79999	Ferreñafe
555	27-jun-20	36	1	0	0	0	0	0	0	0	0	0	0	0	0	0	0	0	0	0	0	0	0	0	0	0	0	0	0	0	0	0	0	Ig G (+)	1		0	Male	31-40 años	Pueblo Nuevo	0	421.10001	Ferreñafe
1537	27-jun-20	61	3	1	0	0	0	0	0	0	0	0	0	0	0	0	0	0	0	0	0	0	0	0	0	0	0	0	0	0	0	0	1	No Reactivo	0		0	Female	61-70 años	José L. Ortiz	0	282	Chiclayo
322	27-jun-20	10	1	1	0	0	0	0	0	0	0	0	0	0	0	0	0	0	0	0	0	0	0	0	0	0	0	0	0	0	0	0	0	No Reactivo	0	< 14 dias	0	Female	9-20 años	San José	0	385.60001	Lambayeque
603	27-jun-20	32	3	1	0	0	0	0	0	0	0	0	0	0	0	0	0	0	0	0	0	0	0	0	0	0	0	1	0	0	0	0	0	No Reactivo	0		1	Male	31-40 años	La Victoria	0	314.70001	Chiclayo
1171	27-jun-20	27	1	1	0	0	0	0	0	0	0	0	0	0	0	0	1	0	0	0	0	0	0	0	0	0	0	0	0	0	0	0	0	No Reactivo	0		0	Female	21-30 años	Ciudad Eten	1	498.5	Chiclayo
542	27-jun-20	44	2	0	0	0	0	0	0	0	0	0	0	0	0	0	0	0	0	0	0	0	0	0	1	0	0	0	0	0	0	0	0	No Reactivo	0	> 14 dias	1	Male	41-50 años	Tumán	0	436.39999	Chiclayo
826	27-jun-20	38	3	0	0	0	0	0	0	0	0	0	0	0	0	0	0	0	0	0	0	0	0	0	0	0	0	0	0	0	0	0	1	Ig M (+) e Ig G (+)	1		0	Male	31-40 años	José L. Ortiz	0	282	Chiclayo
533	27-jun-20	59	2	0	0	0	0	0	1	0	0	0	1	0	0	0	0	0	0	0	0	0	0	0	0	0	0	0	0	0	0	0	0	No Reactivo	0		0	Male	51-60 años	Tumán	1	436.39999	Chiclayo
622	27-jun-20	54	3	1	0	0	0	0	0	0	0	0	0	0	0	0	0	0	0	0	0	0	0	0	0	0	0	0	0	0	0	0	0	No Reactivo	0		0	Male	51-60 años	La Victoria	0	314.70001	Chiclayo
1215	27-jun-20	35	2	1	0	0	0	0	0	0	0	0	0	0	0	0	0	0	0	0	0	0	0	0	0	0	0	0	0	0	0	0	1	No Reactivo	0	< 14 dias	0	Male	31-40 años	Pomalca	0	443.5	Chiclayo
2	27-jun-20	58	1	0	0	0	0	0	0	0	0	0	0	0	0	0	0	0	0	0	0	0	0	0	0	0	0	0	0	0	0	0	1	No Reactivo	0		0	Female	51-60 años	Pitipo	0	358.79999	Ferreñafe
192	27-jun-20	27	2	0	0	0	0	0	0	0	0	0	0	0	0	0	0	0	0	0	0	0	0	0	0	0	0	0	0	0	0	0	0	No Reactivo	0		0	Female	21-30 años	Pimentel	0	375.20001	Chiclayo
593	27-jun-20	22	3	1	0	0	0	0	0	0	0	0	0	0	0	0	0	0	0	0	0	0	0	0	0	0	0	0	0	0	0	0	0	Ig M (+) e Ig G (+)	1		0	Female	21-30 años	La Victoria	0	314.70001	Chiclayo
1555	27-jun-20	72	3	1	0	0	0	1	0	0	0	0	0	0	0	0	0	0	0	1	0	0	0	0	0	0	0	0	0	0	0	0	0	No Reactivo	0		0	Female	71-80 años	José L. Ortiz	1	282	Chiclayo
1488	27-jun-20	89	3	1	0	0	0	0	0	0	0	0	0	0	0	0	0	0	0	0	0	1	1	0	0	0	0	0	0	0	0	0	0	No Reactivo	0		1	Male	> 80 años	Chiclayo	0	347.60001	Chiclayo
1088	27-jun-20	32	3	0	0	0	0	0	0	0	0	0	0	0	0	0	0	0	0	0	0	0	0	0	0	0	0	0	0	0	0	0	1	No Reactivo	0		0	Female	31-40 años	La Victoria	0	314.70001	Chiclayo
206	27-jun-20	43	2	0	0	0	0	0	0	0	0	0	0	0	0	0	0	0	0	0	0	0	0	0	0	0	0	0	0	0	0	0	0	No Reactivo	0		0	Male	41-50 años	Pimentel	0	375.20001	Chiclayo
1056	27-jun-20	35	2	1	1	1	1	0	0	0	1	0	1	0	0	0	0	0	0	0	0	0	0	0	0	0	0	0	0	0	0	1	0	Ig M (+) e Ig G (+)	1	< 14 dias	0	Male	31-40 años	Pomalca	1	443.5	Chiclayo
1838	28-jun-20	51	3	0	0	0	0	0	0	0	0	0	0	0	0	0	0	0	0	0	0	0	0	0	0	0	0	0	0	0	0	0	0	No Reactivo	0		0	Female	51-60 años	Chiclayo	0	347.60001	Chiclayo
509	29-jun-20	31	3	1	0	0	1	0	1	0	0	0	0	0	0	0	0	0	0	0	0	0	0	0	0	0	0	0	0	0	0	0	0	No Reactivo	0	< 14 dias	0	Female	31-40 años	Lambayeque	1	290.10001	Lambayeque
1398	29-jun-20	36	1	0	0	0	0	0	0	0	0	0	0	0	0	0	0	0	0	0	0	0	0	0	0	0	0	0	0	0	1	1	1	Ig M (+) e Ig G (+)	1	< 14 dias	0	Male	31-40 años	Reque	0	366.10001	Chiclayo
1164	29-jun-20	15	3	0	0	0	0	0	0	0	0	0	0	0	0	0	0	0	0	0	0	0	0	0	0	0	0	0	0	0	0	0	0	No Reactivo	0	< 14 dias	0	Female	9-20 años	La Victoria	0	314.70001	Chiclayo
260	29-jun-20	46	3	1	0	0	0	0	0	0	0	0	0	0	0	0	0	0	0	0	0	0	0	0	0	0	0	0	0	0	0	0	0	No Reactivo	0		0	Male	41-50 años	La Victoria	0	314.70001	Chiclayo
875	29-jun-20	60	3	1	0	0	1	0	0	1	0	0	0	0	0	0	0	0	0	0	0	0	0	0	0	0	0	0	0	0	0	0	0	Ig M (+) e Ig G (+)	1		0	Female	51-60 años	José L. Ortiz	1	282	Chiclayo
654	29-jun-20	40	1	1	1	1	1	1	0	0	0	0	0	0	0	0	0	0	0	0	0	0	0	0	0	0	0	1	0	0	0	1	0	Ig M (+) e Ig G (+)	1		1	Male	31-40 años	Pitipo	1	358.79999	Ferreñafe
1429	29-jun-20	84	1	0	0	0	0	0	0	0	0	0	0	0	0	0	0	0	0	0	0	1	0	0	0	0	0	0	0	0	0	0	0	No Reactivo	0		1	Female	> 80 años	Oyotún	0	306	Chiclayo
377	29-jun-20	27	3	0	1	0	1	0	0	0	0	0	0	0	1	1	0	0	0	0	0	0	0	0	0	0	0	0	0	0	0	0	0	Ig M (+) e Ig G (+)	1		0	Male	21-30 años	Chiclayo	1	347.60001	Chiclayo
698	29-jun-20	37	3	0	0	0	0	0	0	0	0	0	0	0	0	0	0	0	0	0	0	0	0	0	0	0	0	0	0	0	0	0	1	Ig G (+)	1	> 14 dias	0	Female	31-40 años	Chiclayo	0	347.60001	Chiclayo
856	29-jun-20	28	2	1	0	0	0	0	0	0	0	0	0	0	0	0	0	0	0	0	0	0	0	0	0	1	0	0	0	0	0	0	0	No Reactivo	0		1	Male	21-30 años	Pimentel	0	375.20001	Chiclayo
1850	29-jun-20	26	1	1	0	0	0	0	0	0	0	0	0	0	0	0	0	0	0	0	1	0	0	0	0	0	0	0	0	0	0	0	0	Ig M (+) e Ig G (+)	1		1	Male	21-30 años	Reque	0	366.10001	Chiclayo
370	29-jun-20	24	3	0	0	0	0	0	0	0	0	0	0	0	0	0	0	0	0	0	0	0	0	0	0	0	0	0	0	0	0	0	0	Ig M (+) e Ig G (+)	1		0	Male	21-30 años	Chiclayo	0	347.60001	Chiclayo
580	29-jun-20	41	2	1	0	0	0	1	0	0	0	0	1	0	0	0	0	0	0	0	0	0	0	0	1	0	0	1	0	0	0	0	0	No Reactivo	0		1	Male	41-50 años	Olmos	1	416.79999	Lambayeque
657	29-jun-20	52	1	0	0	1	1	0	0	0	0	0	1	0	0	0	0	0	0	0	0	1	0	0	0	0	0	0	0	0	0	0	0	No Reactivo	0		1	Female	51-60 años	Pitipo	1	358.79999	Ferreñafe
714	29-jun-20	45	3	0	0	0	0	0	0	0	0	0	0	0	0	0	0	0	0	0	0	1	0	0	0	0	0	0	0	0	0	0	0	No Reactivo	0	< 14 dias	1	Male	41-50 años	Chiclayo	0	347.60001	Chiclayo
705	29-jun-20	42	3	0	0	0	0	0	0	0	0	0	0	0	0	0	0	0	0	0	0	0	0	0	0	0	0	0	0	0	1	0	1	Ig M (+) e Ig G (+)	1		0	Male	41-50 años	Chiclayo	0	347.60001	Chiclayo
862	29-jun-20	49	2	1	0	0	0	0	0	0	0	0	0	0	0	0	0	0	0	0	0	0	0	0	0	0	0	0	0	0	0	0	0	No Reactivo	0		0	Male	41-50 años	Pimentel	0	375.20001	Chiclayo
1575	29-jun-20	34	3	0	1	1	0	1	0	0	1	0	0	0	0	0	0	0	1	0	0	0	0	0	0	0	0	0	0	0	0	0	0	Ig M (+) e Ig G (+)	1	> 14 dias	0	Female	31-40 años	Chiclayo	1	347.60001	Chiclayo
1670	29-jun-20	24	3	0	0	0	0	1	0	0	0	0	0	0	0	0	1	0	0	0	0	0	0	0	0	0	0	1	0	0	0	0	1	No Reactivo	0		1	Male	21-30 años	Chiclayo	1	347.60001	Chiclayo
911	29-jun-20	37	2	1	0	0	0	0	0	0	0	0	0	0	0	0	0	0	0	0	0	0	0	0	0	0	0	0	0	0	0	0	0	No Reactivo	0		0	Male	31-40 años	Pimentel	0	375.20001	Chiclayo
1560	29-jun-20	23	3	0	0	0	0	0	0	0	0	0	0	0	0	0	0	0	0	0	0	0	0	0	0	0	0	0	0	0	0	0	0	No Reactivo	0		0	Female	21-30 años	Chiclayo	0	347.60001	Chiclayo
1319	29-jun-20	77	3	1	0	0	0	0	0	0	0	0	0	0	0	0	0	0	0	0	0	0	0	0	0	0	0	0	0	0	0	0	1	No Reactivo	0	> 14 dias	0	Female	71-80 años	Chiclayo	0	347.60001	Chiclayo
567	29-jun-20	28	3	1	0	0	0	0	0	0	0	0	0	0	0	0	0	0	0	0	0	0	0	0	0	1	0	0	0	0	0	0	0	No Reactivo	0		1	Female	21-30 años	Chiclayo	0	347.60001	Chiclayo
302	29-jun-20	31	3	1	0	0	0	0	0	0	0	0	0	0	0	0	0	0	0	0	0	0	0	0	0	0	0	0	0	0	0	0	0	No Reactivo	0		0	Male	31-40 años	La Victoria	0	314.70001	Chiclayo
702	29-jun-20	70	3	1	0	0	0	0	0	0	0	0	0	0	0	0	0	0	0	0	0	0	0	0	0	0	0	0	0	0	0	0	1	No Reactivo	0		0	Female	61-70 años	Chiclayo	0	347.60001	Chiclayo
1664	29-jun-20	38	3	0	0	0	0	1	0	0	0	0	1	0	0	0	0	0	0	0	0	0	0	0	0	0	0	0	0	0	0	0	1	No Reactivo	0		0	Male	31-40 años	Chiclayo	1	347.60001	Chiclayo
1662	29-jun-20	61	3	0	0	0	0	0	0	0	0	0	0	0	0	0	0	0	0	0	0	0	0	0	0	0	0	0	0	0	0	0	0	No Reactivo	0		0	Male	61-70 años	Chiclayo	0	347.60001	Chiclayo
1652	29-jun-20	25	3	0	0	0	0	0	0	0	0	0	0	0	0	0	0	0	0	0	0	0	0	0	0	0	0	0	0	0	0	0	1	No Reactivo	0	< 14 dias	0	Female	21-30 años	José L. Ortiz	0	282	Chiclayo
1663	29-jun-20	64	3	0	0	0	0	0	0	0	0	0	0	0	0	0	0	0	0	0	0	0	0	0	0	0	0	1	0	0	0	0	1	No Reactivo	0	< 14 dias	1	Male	61-70 años	Chiclayo	0	347.60001	Chiclayo
1576	29-jun-20	48	3	1	1	1	0	0	0	0	1	0	0	0	0	0	0	0	0	0	0	0	0	0	0	0	0	0	1	0	1	1	1	Ig M (+) e Ig G (+)	1		0	Male	41-50 años	Chiclayo	1	347.60001	Chiclayo
1538	29-jun-20	49	3	0	0	0	0	0	0	0	0	0	0	0	0	0	0	0	0	0	0	0	0	0	0	0	0	1	0	0	1	0	1	Ig M (+) e Ig G (+)	1		1	Female	41-50 años	Chiclayo	0	347.60001	Chiclayo
850	29-jun-20	37	2	1	0	0	0	0	0	0	0	0	0	0	0	0	0	0	0	0	0	0	0	0	0	0	0	0	0	0	0	0	0	No Reactivo	0		0	Female	31-40 años	Pimentel	0	375.20001	Chiclayo
661	29-jun-20	25	3	1	0	0	0	0	0	0	0	0	0	0	0	0	0	0	0	0	0	0	0	0	0	0	0	0	0	0	0	0	0	Ig M (+) e Ig G (+)	1		0	Male	21-30 años	Chiclayo	0	347.60001	Chiclayo
1684	29-jun-20	51	3	0	0	0	1	0	0	0	0	0	0	0	1	0	0	0	0	0	0	0	0	0	0	0	0	0	0	0	0	0	1	Ig M (+) e Ig G (+)	1	< 14 dias	0	Female	51-60 años	Chiclayo	1	347.60001	Chiclayo
1041	29-jun-20	19	2	0	0	0	0	0	0	0	0	0	0	0	0	0	0	0	0	0	0	0	0	0	0	0	0	0	0	0	0	0	1	No Reactivo	0		0	Female	9-20 años	Ferreñafe	0	354.29999	Ferreñafe
961	29-jun-20	37	3	0	0	0	0	0	0	0	0	0	0	0	0	0	0	0	0	0	0	0	0	0	0	0	0	0	0	0	0	0	0	Ig M (+) e Ig G (+)	1		0	Male	31-40 años	Chiclayo	0	347.60001	Chiclayo
1558	29-jun-20	64	3	1	0	0	0	0	0	0	0	0	0	0	0	0	0	0	0	0	0	0	0	0	0	0	0	0	0	0	0	0	0	No Reactivo	0		0	Female	61-70 años	Chiclayo	0	347.60001	Chiclayo
868	29-jun-20	37	2	1	1	1	0	0	0	0	0	0	0	0	0	0	0	0	0	0	0	0	0	0	0	1	0	0	0	0	0	0	0	No Reactivo	0		1	Male	31-40 años	Pimentel	1	375.20001	Chiclayo
701	29-jun-20	64	3	1	0	0	0	0	0	0	0	0	0	0	0	0	0	0	0	0	0	1	0	0	1	0	0	0	0	0	0	0	1	No Reactivo	0		1	Male	61-70 años	Chiclayo	0	347.60001	Chiclayo
1410	29-jun-20	23	1	0	1	1	0	0	1	0	0	0	0	0	0	0	0	0	0	0	0	0	0	0	0	0	0	0	0	0	0	0	0	Ig M (+) e Ig G (+)	1		0	Female	21-30 años	Cayalti	1	437.10001	Chiclayo
1315	29-jun-20	84	3	0	0	0	0	0	0	0	0	0	0	0	0	0	0	0	0	0	0	0	0	0	0	0	0	0	0	0	0	0	1	No Reactivo	0		0	Female	> 80 años	Chiclayo	0	347.60001	Chiclayo
264	29-jun-20	25	3	1	0	0	0	0	0	0	0	0	0	0	0	0	0	0	0	0	0	0	0	0	0	0	0	0	0	0	0	0	0	No Reactivo	0		0	Male	21-30 años	La Victoria	0	314.70001	Chiclayo
584	29-jun-20	40	2	1	1	0	1	0	0	0	0	0	1	0	0	0	1	0	0	0	0	0	0	0	0	0	0	1	0	0	0	0	0	Ig M (+) e Ig G (+)	1		1	Female	31-40 años	Olmos	1	416.79999	Lambayeque
380	29-jun-20	39	3	0	0	0	0	0	0	0	0	0	0	0	0	0	0	0	0	0	0	0	0	0	0	0	0	1	0	0	0	0	0	Ig M (+) e Ig G (+)	1		1	Female	31-40 años	Chiclayo	0	347.60001	Chiclayo
883	29-jun-20	80	3	0	0	0	0	0	0	0	0	0	0	0	0	0	0	0	0	0	0	0	0	0	0	0	0	0	0	0	0	0	1	No Reactivo	0		0	Male	71-80 años	José L. Ortiz	0	282	Chiclayo
245	29-jun-20	39	2	0	1	0	0	0	1	0	0	0	0	0	0	0	0	0	0	0	0	0	0	0	0	0	0	0	0	0	0	0	0	Ig M (+) e Ig G (+)	1		0	Male	31-40 años	Monsefú	1	312.70001	Chiclayo
876	29-jun-20	47	2	1	0	0	0	0	0	0	0	0	0	0	0	0	0	0	0	0	0	0	0	0	0	0	0	0	0	0	0	0	0	No Reactivo	0		0	Male	41-50 años	Pimentel	0	375.20001	Chiclayo
902	29-jun-20	30	2	0	0	0	0	0	0	0	0	0	0	0	0	0	0	0	0	0	0	0	0	0	0	0	0	0	0	0	0	0	0	No Reactivo	0		0	Female	21-30 años	Pimentel	0	375.20001	Chiclayo
969	29-jun-20	73	3	1	0	0	0	0	0	0	0	0	0	0	0	0	0	0	0	0	0	1	0	0	0	0	0	0	0	0	0	0	0	No Reactivo	0	> 14 dias	1	Female	71-80 años	Chiclayo	0	347.60001	Chiclayo
839	29-jun-20	55	3	0	0	0	0	0	0	0	0	0	0	0	0	0	0	0	0	0	0	0	0	0	0	0	0	0	0	0	0	0	1	No Reactivo	0		0	Female	51-60 años	José L. Ortiz	0	282	Chiclayo
658	29-jun-20	22	1	0	0	0	0	0	0	0	0	0	0	0	0	0	0	0	0	0	0	0	0	0	0	0	0	0	0	0	0	0	0	Ig M (+) e Ig G (+)	1		0	Male	21-30 años	Pitipo	0	358.79999	Ferreñafe
998	29-jun-20	31	3	0	0	0	0	0	0	0	0	1	1	0	0	0	0	0	0	0	0	0	0	0	0	1	0	0	0	0	0	0	0	No Reactivo	0		1	Male	31-40 años	Chiclayo	1	347.60001	Chiclayo
244	29-jun-20	22	3	1	0	0	0	0	0	0	0	0	0	0	0	0	0	0	0	0	0	0	0	0	0	0	0	0	0	0	0	0	0	Ig M (+) e Ig G (+)	1	< 14 dias	0	Female	21-30 años	La Victoria	0	314.70001	Chiclayo
874	29-jun-20	56	3	0	0	0	0	0	0	0	0	0	0	0	0	0	0	0	0	0	0	1	1	0	0	0	0	0	0	0	1	0	0	Ig M (+) e Ig G (+)	1	< 14 dias	1	Female	51-60 años	José L. Ortiz	0	282	Chiclayo
665	29-jun-20	33	1	0	1	0	1	1	0	1	0	0	0	0	0	0	0	0	0	0	0	0	0	0	0	1	0	0	0	0	0	0	0	No Reactivo	0		1	Female	31-40 años	Pitipo	1	358.79999	Ferreñafe
1340	29-jun-20	32	1	0	0	0	0	0	0	0	0	0	0	0	0	0	0	0	0	0	0	0	0	0	0	0	0	0	1	0	0	0	1	No Reactivo	0		0	Female	31-40 años	Cayalti	0	437.10001	Chiclayo
644	29-jun-20	20	2	1	0	0	0	0	0	0	0	0	0	0	0	0	0	0	0	0	0	0	0	0	0	0	0	0	0	0	0	0	0	No Reactivo	0		0	Male	9-20 años	Pimentel	0	375.20001	Chiclayo
908	29-jun-20	40	2	1	0	0	0	0	0	0	0	0	0	0	0	0	0	0	0	0	0	0	0	0	0	0	0	0	0	0	0	0	0	Ig M (+)	1		0	Male	31-40 años	Pimentel	0	375.20001	Chiclayo
703	29-jun-20	58	3	1	0	0	0	0	0	0	0	0	0	0	0	0	0	0	0	0	0	0	0	0	0	0	0	0	0	0	1	0	1	No Reactivo	0		0	Female	51-60 años	Chiclayo	0	347.60001	Chiclayo
673	29-jun-20	54	3	1	0	1	1	0	0	0	1	0	1	0	0	0	0	0	0	1	0	0	0	0	0	1	0	0	0	0	1	1	0	Ig M (+) e Ig G (+)	1		1	Male	51-60 años	Chiclayo	1	347.60001	Chiclayo
1128	29-jun-20	17	3	0	0	0	0	0	0	0	0	0	0	0	0	0	0	0	0	0	0	0	0	0	0	1	0	0	0	0	0	0	0	No Reactivo	0		1	Female	9-20 años	Chiclayo	0	347.60001	Chiclayo
161	29-jun-20	68	2	1	0	0	0	0	0	0	0	0	0	0	0	0	0	0	0	0	0	0	1	0	0	0	0	1	0	0	0	0	0	No Reactivo	0		1	Male	61-70 años	Monsefú	0	312.70001	Chiclayo
1323	29-jun-20	60	3	0	0	0	0	0	0	0	0	0	0	0	0	0	0	0	0	0	0	0	1	0	0	0	0	0	0	0	0	0	1	Ig M (+)	1		1	Female	51-60 años	Chiclayo	0	347.60001	Chiclayo
508	29-jun-20	36	3	1	0	1	0	1	0	0	0	0	1	0	0	0	0	0	0	0	0	0	0	0	0	0	0	0	0	0	1	1	0	No Reactivo	0	< 14 dias	0	Male	31-40 años	Lambayeque	1	290.10001	Lambayeque
1414	29-jun-20	43	1	0	0	0	0	0	0	0	0	0	0	0	0	0	0	0	0	0	0	0	0	0	0	0	0	0	0	0	0	0	1	No Reactivo	0		0	Female	41-50 años	Cayalti	0	437.10001	Chiclayo
913	29-jun-20	20	2	0	0	0	0	0	0	0	0	0	0	0	0	0	0	0	0	0	0	0	0	0	0	0	0	0	0	0	0	0	0	No Reactivo	0		0	Female	9-20 años	Pimentel	0	375.20001	Chiclayo
1693	29-jun-20	69	3	0	0	0	0	0	0	0	0	0	0	0	0	0	0	0	0	0	0	1	1	0	0	0	0	0	0	0	0	0	1	No Reactivo	0		1	Female	61-70 años	Chiclayo	0	347.60001	Chiclayo
888	29-jun-20	32	2	1	0	0	1	0	0	0	0	0	0	0	0	0	0	0	0	0	0	0	0	0	0	0	0	0	0	0	0	0	0	No Reactivo	0		0	Male	31-40 años	Pimentel	1	375.20001	Chiclayo
1411	29-jun-20	65	1	0	0	0	0	0	0	0	0	0	0	0	0	0	0	0	0	0	0	1	0	0	0	0	0	0	0	1	0	0	1	No Reactivo	0		1	Female	61-70 años	Cayalti	0	437.10001	Chiclayo
671	29-jun-20	16	3	1	0	0	0	0	0	0	0	0	0	0	0	0	0	0	0	0	0	0	0	0	0	0	0	0	0	0	1	1	0	Ig M (+) e Ig G (+)	1		0	Female	9-20 años	Chiclayo	0	347.60001	Chiclayo
706	29-jun-20	60	3	1	0	0	0	0	0	0	0	0	0	0	0	0	0	0	0	0	0	0	0	0	0	0	0	0	0	0	1	1	1	Ig M (+) e Ig G (+)	1		0	Male	51-60 años	Chiclayo	0	347.60001	Chiclayo
1655	29-jun-20	38	3	0	0	0	0	0	0	0	0	0	0	0	0	0	0	0	0	0	0	0	0	0	0	0	0	0	0	0	0	0	0	No Reactivo	0	> 14 dias	0	Female	31-40 años	José L. Ortiz	0	282	Chiclayo
510	29-jun-20	46	3	0	0	0	1	0	1	0	0	0	0	0	0	0	0	0	0	0	0	0	1	0	0	0	0	1	0	0	1	1	1	No Reactivo	0	> 14 dias	1	Female	41-50 años	Lambayeque	1	290.10001	Lambayeque
1055	29-jun-20	26	1	1	0	0	0	0	0	0	0	0	0	0	0	0	0	0	0	0	0	0	0	0	0	0	0	0	0	0	0	0	0	No Reactivo	0	> 14 dias	0	Female	21-30 años	Pueblo Nuevo	0	421.10001	Ferreñafe
313	29-jun-20	66	3	1	0	0	0	0	0	0	0	0	0	0	0	0	0	0	0	0	0	0	0	0	0	0	0	0	0	0	0	0	0	Ig M (+) e Ig G (+)	1		0	Female	61-70 años	La Victoria	0	314.70001	Chiclayo
1686	29-jun-20	25	3	0	0	1	1	0	0	0	0	0	0	1	0	0	0	0	0	0	0	0	0	0	0	0	0	0	0	0	0	0	1	Ig M (+) e Ig G (+)	1	< 14 dias	0	Female	21-30 años	Chiclayo	1	347.60001	Chiclayo
648	29-jun-20	28	1	0	0	0	0	0	0	0	0	0	0	0	0	0	0	0	0	0	0	0	0	0	0	0	0	0	0	0	0	0	0	No Reactivo	0		0	Female	21-30 años	Pitipo	0	358.79999	Ferreñafe
880	29-jun-20	20	3	0	0	0	0	0	0	0	0	0	0	0	0	0	0	0	0	0	0	0	0	0	0	0	0	0	0	0	0	0	1	Ig M (+) e Ig G (+)	1		0	Male	9-20 años	José L. Ortiz	0	282	Chiclayo
833	29-jun-20	50	3	0	0	0	0	0	0	0	0	0	0	0	0	0	0	0	0	0	0	0	0	0	0	0	0	0	0	0	0	0	1	Ig M (+) e Ig G (+)	1	< 14 dias	0	Female	41-50 años	José L. Ortiz	0	282	Chiclayo
837	29-jun-20	38	2	1	0	0	0	0	0	0	0	0	0	0	0	0	0	0	0	0	0	0	0	0	0	0	0	0	0	0	0	0	0	No Reactivo	0	< 14 dias	0	Female	31-40 años	Pimentel	0	375.20001	Chiclayo
697	29-jun-20	32	3	0	0	0	0	0	0	0	0	0	0	0	0	0	0	0	0	0	0	1	0	0	0	0	0	0	0	0	0	0	1	Ig G (+)	1		1	Male	31-40 años	Chiclayo	0	347.60001	Chiclayo
718	29-jun-20	43	3	0	0	0	0	0	0	0	0	0	0	0	0	0	0	0	0	0	0	0	0	0	0	0	0	0	0	0	0	0	1	No Reactivo	0		0	Male	41-50 años	Chiclayo	0	347.60001	Chiclayo
281	29-jun-20	20	3	1	0	0	0	0	0	0	0	0	0	0	0	0	0	0	0	0	0	0	0	0	0	0	0	0	0	0	0	0	0	No Reactivo	0		0	Male	9-20 años	La Victoria	0	314.70001	Chiclayo
20	29-jun-20	65	1	1	1	0	0	0	0	0	1	0	1	1	0	0	1	0	0	0	0	0	0	0	0	0	0	0	0	0	0	0	0	No Reactivo	0		0	Female	61-70 años	Pucala	1	311.70001	Chiclayo
1681	29-jun-20	52	3	0	0	0	0	0	0	0	0	0	0	0	0	0	0	0	0	0	0	0	0	0	0	0	0	0	0	0	0	0	0	No Reactivo	0		0	Female	51-60 años	Chiclayo	0	347.60001	Chiclayo
414	29-jun-20	53	1	1	0	0	1	0	0	0	0	0	0	0	0	0	0	0	0	0	0	0	0	0	0	0	0	0	0	1	0	0	0	Ig M (+) e Ig G (+)	1	> 14 dias	0	Male	51-60 años	San José	1	385.60001	Lambayeque
1534	29-jun-20	64	3	1	0	0	0	0	0	0	0	0	0	0	0	0	0	0	0	0	0	1	1	0	0	0	0	0	0	0	0	0	0	No Reactivo	0		1	Female	61-70 años	Chiclayo	0	347.60001	Chiclayo
699	29-jun-20	31	3	0	0	0	0	1	0	0	0	0	0	0	0	0	0	0	0	0	0	0	0	0	0	0	0	0	0	0	0	0	1	Ig M (+) e Ig G (+)	1		0	Male	31-40 años	Chiclayo	1	347.60001	Chiclayo
1343	29-jun-20	32	1	0	0	0	0	0	0	0	0	0	0	0	0	0	0	0	0	0	0	0	0	0	0	0	0	0	0	0	0	0	0	No Reactivo	0		0	Female	31-40 años	Oyotún	0	306	Chiclayo
1658	29-jun-20	87	3	1	0	1	0	1	1	0	0	0	0	0	0	0	0	0	0	0	0	0	0	0	0	0	0	0	0	0	0	0	0	No Reactivo	0		0	Female	> 80 años	José L. Ortiz	1	282	Chiclayo
408	29-jun-20	27	1	1	0	0	0	0	0	0	0	0	0	0	0	0	0	0	0	0	0	0	0	0	0	0	0	0	0	0	0	0	0	Ig M (+) e Ig G (+)	1		0	Male	21-30 años	San José	0	385.60001	Lambayeque
1409	29-jun-20	52	1	0	0	0	0	0	0	0	0	0	0	0	0	0	0	0	0	0	0	0	0	0	0	0	0	0	0	1	0	0	1	Ig M (+) e Ig G (+)	1	> 14 dias	0	Female	51-60 años	Cayalti	0	437.10001	Chiclayo
250	29-jun-20	72	2	0	0	0	0	0	0	0	0	0	0	0	0	0	0	0	0	0	0	0	0	0	0	0	0	0	0	0	0	0	0	No Reactivo	0		0	Female	71-80 años	Monsefú	0	312.70001	Chiclayo
610	29-jun-20	20	1	0	0	0	0	0	0	0	0	0	0	0	0	0	0	0	0	0	0	0	0	0	0	0	0	0	0	0	1	1	0	No Reactivo	0		0	Male	9-20 años	Pitipo	0	358.79999	Ferreñafe
1337	29-jun-20	56	1	0	0	0	0	0	0	0	0	0	0	0	0	0	0	0	0	0	0	0	0	0	0	0	0	0	0	1	0	0	1	Ig M (+) e Ig G (+)	1		0	Female	51-60 años	Cayalti	0	437.10001	Chiclayo
872	29-jun-20	23	2	1	0	0	0	0	0	0	0	0	0	0	0	0	0	0	0	0	0	0	0	0	0	0	0	0	0	0	0	0	0	No Reactivo	0		0	Female	21-30 años	Pimentel	0	375.20001	Chiclayo
1694	29-jun-20	50	3	1	0	0	0	0	0	0	0	0	0	0	0	0	0	0	0	0	0	0	0	0	0	0	0	0	0	0	0	0	0	No Reactivo	0	< 14 dias	0	Female	41-50 años	Chiclayo	0	347.60001	Chiclayo
1059	29-jun-20	60	1	1	0	0	0	0	0	0	0	0	0	0	0	0	0	0	0	0	0	0	0	0	0	0	0	0	0	0	0	0	0	No Reactivo	0		0	Female	51-60 años	Pueblo Nuevo	0	421.10001	Ferreñafe
1512	29-jun-20	73	3	0	0	0	0	0	0	0	0	0	0	0	0	0	0	0	0	0	0	0	1	0	0	0	0	0	0	0	0	0	1	No Reactivo	0		1	Female	71-80 años	José L. Ortiz	0	282	Chiclayo
1432	29-jun-20	57	1	0	0	1	0	1	0	0	0	0	0	0	0	0	1	0	0	0	0	0	0	0	0	0	0	0	0	0	0	0	1	No Reactivo	0		0	Female	51-60 años	Oyotún	1	306	Chiclayo
286	29-jun-20	37	3	1	0	0	0	0	0	0	0	0	0	0	0	0	0	0	0	0	0	0	0	0	0	0	0	0	0	0	0	0	0	No Reactivo	0		0	Female	31-40 años	La Victoria	0	314.70001	Chiclayo
1412	29-jun-20	44	1	0	0	0	0	0	0	0	0	0	0	0	0	0	0	0	0	0	0	0	0	0	0	0	0	0	1	0	0	0	0	Ig M (+) e Ig G (+)	1	< 14 dias	0	Female	41-50 años	Cayalti	0	437.10001	Chiclayo
505	29-jun-20	21	3	1	0	0	0	0	0	0	0	0	0	0	0	0	0	0	0	0	0	0	0	0	0	0	0	0	0	0	0	0	0	No Reactivo	0		0	Male	21-30 años	Lambayeque	0	290.10001	Lambayeque
384	29-jun-20	35	3	0	0	0	0	0	0	0	0	0	0	0	0	0	0	0	0	0	0	0	0	0	0	0	0	0	0	0	0	0	0	Ig M (+) e Ig G (+)	1		0	Female	31-40 años	Chiclayo	0	347.60001	Chiclayo
1336	29-jun-20	72	1	0	0	0	0	0	0	0	0	0	0	0	0	0	0	0	0	0	0	0	0	0	0	0	0	0	0	0	0	0	0	No Reactivo	0		0	Female	71-80 años	Cayalti	0	437.10001	Chiclayo
1836	29-jun-20	52	3	0	0	0	0	0	0	0	0	0	0	0	0	0	0	0	0	0	0	0	0	0	0	0	0	0	0	0	0	0	0	No Reactivo	0		0	Female	51-60 años	Chiclayo	0	347.60001	Chiclayo
376	29-jun-20	40	3	0	0	0	0	0	0	0	0	0	0	0	0	0	0	0	0	0	0	0	0	0	0	0	0	0	0	0	0	0	0	Ig M (+) e Ig G (+)	1	> 14 dias	0	Male	31-40 años	Chiclayo	0	347.60001	Chiclayo
655	29-jun-20	60	1	0	0	0	0	0	0	0	0	0	0	0	0	0	0	0	0	0	0	0	0	0	0	0	0	0	0	0	0	0	0	No Reactivo	0		0	Female	51-60 años	Pitipo	0	358.79999	Ferreñafe
1667	29-jun-20	28	3	0	1	1	0	0	0	0	0	0	1	0	0	0	0	0	0	0	0	0	0	0	0	0	0	0	0	0	0	0	1	Ig M (+) e Ig G (+)	1	> 14 dias	0	Female	21-30 años	Chiclayo	1	347.60001	Chiclayo
712	29-jun-20	83	3	1	0	0	0	0	0	0	0	0	0	0	0	0	0	0	0	0	0	1	1	0	0	0	0	0	0	1	0	0	0	No Reactivo	0		1	Female	> 80 años	Chiclayo	0	347.60001	Chiclayo
288	29-jun-20	38	3	1	0	0	0	0	0	0	0	0	0	0	0	0	0	0	0	0	0	0	0	0	0	0	0	0	0	0	0	0	0	No Reactivo	0		0	Female	31-40 años	La Victoria	0	314.70001	Chiclayo
290	29-jun-20	31	2	0	0	0	1	1	0	0	0	0	0	0	0	0	0	0	0	0	0	0	0	0	0	0	0	1	0	0	0	0	0	No Reactivo	0		1	Male	31-40 años	Monsefú	1	312.70001	Chiclayo
45	29-jun-20	43	1	0	0	0	0	0	0	0	0	0	0	0	0	0	0	0	0	0	0	0	0	0	0	0	0	0	0	0	0	0	0	No Reactivo	0		0	Male	41-50 años	Pueblo Nuevo	0	421.10001	Ferreñafe
581	29-jun-20	29	2	1	0	0	0	0	0	0	0	0	0	0	0	0	0	0	0	0	0	0	0	0	0	0	0	0	0	0	0	0	0	Ig M (+)	1		0	Male	21-30 años	Olmos	0	416.79999	Lambayeque
653	29-jun-20	44	1	0	0	1	0	0	0	0	0	0	0	0	0	0	0	0	0	0	0	0	0	0	0	0	0	1	0	0	0	0	0	Ig M (+) e Ig G (+)	1	> 14 dias	1	Female	41-50 años	Pitipo	1	358.79999	Ferreñafe
1459	29-jun-20	17	2	1	0	1	0	0	0	0	0	0	1	0	0	0	0	0	0	1	0	0	0	0	0	0	0	0	0	0	0	0	1	Ig M (+) e Ig G (+)	1		0	Female	9-20 años	Pimentel	1	375.20001	Chiclayo
1426	29-jun-20	45	1	0	0	0	0	0	0	0	0	0	0	0	0	0	0	0	0	0	0	0	0	0	0	0	0	0	0	0	0	0	0	No Reactivo	0		0	Female	41-50 años	Oyotún	0	306	Chiclayo
890	29-jun-20	16	2	1	1	1	0	0	0	0	0	0	0	0	0	0	0	0	0	0	0	0	0	0	0	0	0	0	0	0	1	1	0	No Reactivo	0		0	Female	9-20 años	Pimentel	1	375.20001	Chiclayo
1666	29-jun-20	78	3	0	0	0	0	0	0	0	0	0	0	0	0	0	0	0	0	0	0	1	0	0	0	0	0	0	0	0	0	0	0	No Reactivo	0	> 14 dias	1	Female	71-80 años	Chiclayo	0	347.60001	Chiclayo
1685	29-jun-20	35	3	1	1	1	1	0	0	0	0	0	0	0	0	0	1	0	0	0	0	0	0	0	0	0	0	0	0	0	0	0	1	Ig M (+) e Ig G (+)	1	> 14 dias	0	Male	31-40 años	Chiclayo	1	347.60001	Chiclayo
1661	29-jun-20	52	3	0	0	0	0	1	0	0	0	0	1	0	0	0	0	0	0	0	0	0	0	0	0	0	0	0	0	0	0	0	0	No Reactivo	0		0	Male	51-60 años	Chiclayo	1	347.60001	Chiclayo
1046	29-jun-20	46	1	1	0	0	0	0	0	0	0	0	0	0	0	0	0	0	0	0	0	0	0	0	0	0	0	0	0	0	0	0	0	No Reactivo	0		0	Female	41-50 años	Pueblo Nuevo	0	421.10001	Ferreñafe
1660	29-jun-20	54	3	0	0	0	0	1	0	0	0	0	1	0	0	0	0	0	0	0	0	0	0	0	0	0	0	1	0	0	0	0	0	Ig M (+) e Ig G (+)	1	> 14 dias	1	Male	51-60 años	Chiclayo	1	347.60001	Chiclayo
197	29-jun-20	65	2	0	1	1	1	1	1	1	0	0	0	0	0	0	0	0	0	0	0	1	0	0	0	0	0	1	0	0	0	0	0	No Reactivo	0		1	Male	61-70 años	Monsefú	1	312.70001	Chiclayo
700	29-jun-20	37	3	0	0	0	0	0	0	0	0	0	0	0	0	0	0	0	0	0	0	0	0	0	0	0	0	0	0	0	0	0	1	Ig M (+) e Ig G (+)	1		0	Female	31-40 años	Chiclayo	0	347.60001	Chiclayo
172	29-jun-20	71	2	1	0	0	0	0	0	0	0	0	0	0	0	0	0	0	0	0	0	0	0	0	0	0	0	0	0	0	0	0	0	No Reactivo	0		0	Male	71-80 años	Monsefú	0	312.70001	Chiclayo
1640	29-jun-20	50	3	1	0	0	0	0	0	0	0	0	1	0	0	0	0	0	0	0	0	0	0	0	0	0	0	0	0	0	0	0	0	No Reactivo	0	< 14 dias	0	Male	41-50 años	Chiclayo	1	347.60001	Chiclayo
853	29-jun-20	59	3	1	0	0	1	0	0	0	0	0	0	0	0	0	0	0	0	0	0	1	0	0	0	0	0	0	0	0	0	0	1	No Reactivo	0		1	Male	51-60 años	Chiclayo	1	347.60001	Chiclayo
965	29-jun-20	13	3	0	1	1	1	1	1	0	0	0	1	1	0	0	1	1	0	0	0	0	0	0	0	0	0	0	0	0	0	0	0	No Reactivo	0	> 14 dias	0	Male	9-20 años	Chiclayo	1	347.60001	Chiclayo
1126	29-jun-20	75	3	0	0	0	0	0	0	0	0	0	0	0	0	0	0	0	0	0	0	0	0	0	0	0	0	0	0	0	0	0	1	No Reactivo	0		0	Female	71-80 años	Chiclayo	0	347.60001	Chiclayo
379	29-jun-20	48	3	0	0	0	0	0	0	0	0	0	1	0	0	0	0	0	1	0	0	0	0	0	0	0	0	0	0	0	0	0	0	Ig M (+) e Ig G (+)	1		0	Male	41-50 años	Chiclayo	1	347.60001	Chiclayo
1837	29-jun-20	17	1	0	0	0	0	0	0	0	0	0	0	0	0	0	0	0	0	0	0	0	0	0	0	0	0	0	0	0	0	0	0	No Reactivo	0		0	Male	9-20 años	Oyotún	0	306	Chiclayo
225	29-jun-20	25	2	0	0	0	0	1	1	0	0	0	0	0	0	0	0	0	0	0	0	0	0	0	0	0	0	0	0	0	0	0	0	Ig M (+) e Ig G (+)	1		0	Female	21-30 años	Monsefú	1	312.70001	Chiclayo
378	29-jun-20	41	3	0	0	0	0	0	0	0	0	0	0	0	0	0	0	0	0	0	0	0	0	0	0	0	0	0	0	0	0	0	0	Ig M (+) e Ig G (+)	1	> 14 dias	0	Female	41-50 años	Chiclayo	0	347.60001	Chiclayo
1646	29-jun-20	77	3	1	0	1	0	0	1	0	0	0	0	0	0	0	0	0	0	0	0	1	0	0	0	0	0	0	0	0	0	0	0	No Reactivo	0	> 14 dias	1	Male	71-80 años	Chiclayo	1	347.60001	Chiclayo
1167	29-jun-20	17	3	0	0	0	0	0	0	0	0	0	0	0	0	0	0	0	0	0	0	0	0	0	0	0	0	0	0	0	0	0	1	No Reactivo	0		0	Male	9-20 años	La Victoria	0	314.70001	Chiclayo
910	29-jun-20	41	2	1	0	0	0	0	0	0	0	0	0	0	0	0	0	0	0	0	0	0	0	0	0	0	0	0	0	0	0	0	0	No Reactivo	0		0	Female	41-50 años	Pimentel	0	375.20001	Chiclayo
387	29-jun-20	20	3	0	0	0	0	0	0	0	0	0	0	0	0	0	0	0	0	0	0	0	0	0	0	0	0	0	0	0	0	0	0	Ig M (+) e Ig G (+)	1		0	Female	9-20 años	Chiclayo	0	347.60001	Chiclayo
667	29-jun-20	28	3	1	1	1	0	1	0	0	0	0	0	0	0	0	0	0	0	0	0	0	0	0	0	0	0	1	0	0	1	1	1	Ig M (+) e Ig G (+)	1		1	Male	21-30 años	Chiclayo	1	347.60001	Chiclayo
311	29-jun-20	25	3	1	0	0	0	0	0	0	0	0	0	0	0	0	0	0	0	0	0	0	0	0	0	0	0	1	0	0	0	0	0	Ig M (+) e Ig G (+)	1	> 14 dias	1	Female	21-30 años	La Victoria	0	314.70001	Chiclayo
1659	29-jun-20	51	3	0	0	0	0	0	0	0	0	0	0	0	0	0	0	0	0	0	0	0	0	0	0	0	0	0	0	0	0	0	1	Ig M (+) e Ig G (+)	1	> 14 dias	0	Male	51-60 años	José L. Ortiz	0	282	Chiclayo
847	29-jun-20	59	3	0	0	0	0	0	0	0	0	0	0	0	0	0	0	0	0	0	0	1	1	0	0	0	0	0	0	0	0	0	0	No Reactivo	0	< 14 dias	1	Male	51-60 años	José L. Ortiz	0	282	Chiclayo
1170	29-jun-20	39	3	0	0	0	0	0	0	0	0	0	0	0	0	0	0	0	0	0	1	0	0	0	0	0	0	0	0	0	0	0	0	No Reactivo	0	< 14 dias	1	Male	31-40 años	La Victoria	0	314.70001	Chiclayo
1152	29-jun-20	43	3	0	0	0	0	0	0	0	0	0	0	0	0	0	0	0	0	0	0	0	0	0	0	0	0	0	0	0	0	0	0	Ig M (+) e Ig G (+)	1		0	Female	41-50 años	Chiclayo	0	347.60001	Chiclayo
561	29-jun-20	71	2	1	0	0	0	0	0	0	0	0	0	0	0	0	0	0	0	0	0	0	0	0	0	0	0	0	0	0	0	0	0	No Reactivo	0	< 14 dias	0	Male	71-80 años	Olmos	0	416.79999	Lambayeque
1562	29-jun-20	37	3	1	0	0	0	0	0	0	0	0	0	0	0	0	0	0	0	0	0	0	0	0	0	0	0	0	0	0	0	0	1	No Reactivo	0		0	Male	31-40 años	Chiclayo	0	347.60001	Chiclayo
314	29-jun-20	35	3	1	0	0	0	0	0	0	0	0	0	0	0	0	0	0	0	0	0	0	0	0	0	0	0	0	0	0	0	0	0	Ig M (+) e Ig G (+)	1		0	Male	31-40 años	La Victoria	0	314.70001	Chiclayo
1689	29-jun-20	74	3	1	0	0	0	1	1	0	0	0	0	0	0	0	0	0	0	0	0	0	0	0	0	0	0	0	0	0	0	0	0	No Reactivo	0		0	Male	71-80 años	Chiclayo	1	347.60001	Chiclayo
1682	29-jun-20	31	3	1	0	0	0	0	0	0	0	0	0	0	0	0	0	0	0	0	0	0	0	0	0	0	0	0	0	0	0	1	0	No Reactivo	0	> 14 dias	0	Male	31-40 años	Chiclayo	0	347.60001	Chiclayo
1443	29-jun-20	38	1	0	0	0	0	0	0	0	0	0	0	0	0	0	0	0	0	0	0	0	0	0	0	0	0	0	0	0	0	0	0	No Reactivo	0		0	Female	31-40 años	Oyotún	0	306	Chiclayo
664	29-jun-20	14	3	1	1	1	0	0	0	0	0	0	1	0	0	0	0	0	0	0	0	0	0	0	0	0	0	0	0	0	0	0	0	No Reactivo	0	< 14 dias	0	Female	9-20 años	Chiclayo	1	347.60001	Chiclayo
1642	29-jun-20	46	3	0	0	0	1	1	0	0	0	0	0	0	0	0	0	0	0	0	0	0	0	0	0	0	0	0	0	0	0	0	0	No Reactivo	0		0	Male	41-50 años	Chiclayo	1	347.60001	Chiclayo
310	29-jun-20	39	3	1	0	0	0	0	0	0	0	0	0	0	0	0	0	0	0	0	0	0	0	0	0	0	0	0	0	0	0	0	0	No Reactivo	0		0	Female	31-40 años	La Victoria	0	314.70001	Chiclayo
1553	29-jun-20	66	3	1	0	0	0	0	0	0	0	0	0	0	0	0	0	0	0	0	0	0	0	0	0	1	0	0	0	0	0	0	0	Ig M (+) e Ig G (+)	1		1	Male	61-70 años	Chiclayo	0	347.60001	Chiclayo
1687	29-jun-20	44	3	1	0	1	0	0	1	0	0	0	0	0	0	0	0	0	0	0	0	0	0	0	0	0	0	0	0	0	0	0	1	Ig M (+)	1		0	Male	41-50 años	Chiclayo	1	347.60001	Chiclayo
1406	29-jun-20	23	1	0	1	0	1	1	0	0	0	0	0	0	0	0	0	0	0	0	0	0	0	0	0	0	0	1	0	0	0	0	1	No Reactivo	0	< 14 dias	1	Male	21-30 años	Reque	1	366.10001	Chiclayo
877	29-jun-20	40	3	0	0	0	0	0	0	0	0	0	0	0	0	0	0	0	0	0	0	0	0	0	0	0	0	0	0	0	1	0	0	Ig M (+) e Ig G (+)	1		0	Male	31-40 años	José L. Ortiz	0	282	Chiclayo
1510	29-jun-20	71	3	0	1	1	0	0	0	0	0	0	0	0	0	0	0	0	0	0	0	0	0	0	0	0	0	0	0	0	0	0	0	Ig M (+)	1		0	Male	71-80 años	José L. Ortiz	1	282	Chiclayo
1545	29-jun-20	26	3	0	0	0	0	0	0	0	0	0	0	0	0	0	0	0	0	0	0	0	0	0	0	1	0	0	0	0	0	0	0	No Reactivo	0		1	Female	21-30 años	Chiclayo	0	347.60001	Chiclayo
1139	29-jun-20	26	3	0	0	0	0	0	0	0	0	0	0	0	0	0	0	0	0	0	0	0	0	0	0	0	0	0	0	0	0	0	0	No Reactivo	0		0	Male	21-30 años	Chiclayo	0	347.60001	Chiclayo
1531	29-jun-20	31	3	1	0	1	1	0	0	0	0	0	1	0	0	0	0	0	0	0	0	0	1	0	0	0	0	0	0	0	0	0	0	No Reactivo	0		1	Male	31-40 años	Chiclayo	1	347.60001	Chiclayo
1327	29-jun-20	38	1	0	0	0	0	0	0	0	0	0	0	0	0	0	0	0	0	0	0	0	0	0	0	0	0	0	1	1	0	1	0	No Reactivo	0		0	Female	31-40 años	Cayalti	0	437.10001	Chiclayo
1335	29-jun-20	75	3	0	0	0	0	0	0	0	0	0	0	0	0	0	0	0	0	0	0	0	0	0	0	0	0	0	0	1	0	0	1	No Reactivo	0		0	Female	71-80 años	Chiclayo	0	347.60001	Chiclayo
582	29-jun-20	56	2	1	0	0	0	0	0	0	0	0	0	0	0	0	0	0	0	0	0	0	0	0	0	0	0	0	0	0	0	0	0	No Reactivo	0		0	Male	51-60 años	Olmos	0	416.79999	Lambayeque
218	29-jun-20	43	2	0	0	0	0	0	0	0	0	0	0	0	0	0	0	0	0	0	0	0	0	0	0	0	0	1	0	0	0	0	0	Ig M (+) e Ig G (+)	1		1	Male	41-50 años	Monsefú	0	312.70001	Chiclayo
830	29-jun-20	58	3	0	0	0	0	0	0	0	0	0	0	0	0	0	0	0	0	0	0	0	0	0	0	0	0	0	0	1	0	0	1	Ig M (+) e Ig G (+)	1	< 14 dias	0	Female	51-60 años	José L. Ortiz	0	282	Chiclayo
1507	29-jun-20	28	3	0	0	0	0	0	0	0	0	0	0	0	0	0	0	0	0	0	0	0	0	0	0	0	0	0	0	0	0	0	0	No Reactivo	0	< 14 dias	0	Female	21-30 años	Chiclayo	0	347.60001	Chiclayo
1691	29-jun-20	74	3	1	0	0	0	0	0	0	0	0	0	0	0	0	0	0	0	0	0	1	0	0	0	0	0	0	0	0	0	0	0	No Reactivo	0		1	Male	71-80 años	Chiclayo	0	347.60001	Chiclayo
515	29-jun-20	16	3	0	0	0	0	0	0	0	0	0	0	0	0	0	0	0	0	0	0	0	0	0	0	0	0	0	0	0	0	0	1	No Reactivo	0		0	Female	9-20 años	Lambayeque	0	290.10001	Lambayeque
1839	29-jun-20	51	1	1	0	0	0	0	0	0	0	0	0	0	0	0	0	0	0	0	0	0	0	0	0	0	0	0	0	0	0	0	0	No Reactivo	0		0	Male	51-60 años	Oyotún	0	306	Chiclayo
275	29-jun-20	49	2	1	0	0	0	0	0	0	0	0	0	0	0	0	0	0	0	0	0	0	0	0	0	0	0	0	0	0	0	0	0	No Reactivo	0		0	Male	41-50 años	Monsefú	0	312.70001	Chiclayo
1413	29-jun-20	55	1	1	0	1	1	1	1	0	0	0	1	0	0	0	0	0	0	0	0	0	0	0	0	0	0	0	1	0	1	1	0	No Reactivo	0		0	Female	51-60 años	Cayalti	1	437.10001	Chiclayo
602	29-jun-20	39	1	0	0	0	0	0	0	0	0	0	0	0	0	0	0	0	0	0	0	0	1	0	0	0	0	0	0	0	0	0	0	No Reactivo	0		1	Male	31-40 años	Pitipo	0	358.79999	Ferreñafe
649	29-jun-20	45	1	0	0	0	0	0	0	0	0	0	0	0	0	0	0	0	0	0	0	0	0	0	0	0	0	0	0	0	0	0	0	No Reactivo	0		0	Male	41-50 años	Pitipo	0	358.79999	Ferreñafe
1415	29-jun-20	60	1	0	0	0	0	0	0	0	0	0	0	0	0	0	0	0	0	0	0	0	0	0	0	0	0	0	0	0	0	0	0	No Reactivo	0		0	Female	51-60 años	Cayalti	0	437.10001	Chiclayo
180	29-jun-20	28	2	0	1	1	1	1	1	1	0	0	1	0	1	1	0	0	0	0	0	0	0	0	0	0	0	0	0	0	0	0	0	Ig M (+) e Ig G (+)	1		0	Female	21-30 años	Monsefú	1	312.70001	Chiclayo
575	29-jun-20	40	2	1	0	0	0	0	0	0	0	0	0	0	0	0	0	0	0	0	0	0	0	0	0	0	0	0	0	0	0	0	0	No Reactivo	0		0	Male	31-40 años	Olmos	0	416.79999	Lambayeque
1880	29-jun-20	51	1	0	0	0	0	0	0	0	0	0	0	0	0	0	0	0	0	0	0	0	0	0	0	0	0	0	0	0	0	0	0	No Reactivo	0		0	Male	51-60 años	Reque	0	366.10001	Chiclayo
709	29-jun-20	42	3	0	0	0	0	0	0	0	0	0	0	0	0	0	0	0	0	0	0	0	0	0	0	0	0	0	0	0	0	0	1	No Reactivo	0		0	Female	41-50 años	Chiclayo	0	347.60001	Chiclayo
892	29-jun-20	70	2	1	0	0	0	0	0	0	0	0	0	0	0	0	0	0	0	0	0	0	0	0	0	0	0	0	0	0	0	0	0	No Reactivo	0		0	Female	61-70 años	Pimentel	0	375.20001	Chiclayo
372	29-jun-20	12	3	1	0	0	0	0	0	0	0	0	0	0	0	0	0	0	0	0	0	0	0	0	0	0	0	0	0	0	0	0	0	No Reactivo	0		0	Female	9-20 años	Chiclayo	0	347.60001	Chiclayo
1309	29-jun-20	18	3	1	0	0	0	0	0	0	1	0	0	0	0	0	0	0	1	0	0	0	0	0	0	0	0	0	0	0	0	0	1	No Reactivo	0		0	Female	9-20 años	Chiclayo	1	347.60001	Chiclayo
1338	29-jun-20	77	1	0	0	0	0	0	0	0	0	0	0	0	0	0	0	0	0	0	0	0	0	0	0	0	0	0	0	0	0	0	0	No Reactivo	0		0	Female	71-80 años	Cayalti	0	437.10001	Chiclayo
304	29-jun-20	27	3	1	0	0	0	0	0	0	0	0	0	0	0	0	0	0	0	0	0	0	0	0	0	0	0	0	0	0	0	0	0	No Reactivo	0		0	Male	21-30 años	La Victoria	0	314.70001	Chiclayo
1657	29-jun-20	45	3	0	0	0	0	0	0	0	0	0	0	0	0	0	0	0	0	1	0	0	0	0	0	0	0	0	0	0	0	1	0	Ig M (+) e Ig G (+)	1	< 14 dias	0	Female	41-50 años	José L. Ortiz	1	282	Chiclayo
707	29-jun-20	52	3	0	0	0	0	0	0	0	0	0	0	0	0	0	0	0	0	0	0	0	0	0	0	0	0	0	0	0	0	0	1	Ig M (+) e Ig G (+)	1	> 14 dias	0	Male	51-60 años	Chiclayo	0	347.60001	Chiclayo
832	29-jun-20	27	2	1	0	0	0	0	0	0	0	0	0	0	0	0	0	0	0	0	0	0	0	0	0	0	0	0	0	0	0	0	0	No Reactivo	0		0	Male	21-30 años	Pimentel	0	375.20001	Chiclayo
652	29-jun-20	48	1	0	0	0	0	0	0	0	0	0	0	0	0	0	0	0	0	0	0	0	0	0	0	0	0	1	0	0	0	0	0	No Reactivo	0	< 14 dias	1	Female	41-50 años	Pitipo	0	358.79999	Ferreñafe
374	29-jun-20	43	3	0	0	0	0	0	0	0	0	0	0	0	0	0	0	0	0	0	0	0	0	0	0	0	0	0	0	0	0	0	0	Ig M (+) e Ig G (+)	1		0	Male	41-50 años	Chiclayo	0	347.60001	Chiclayo
1529	29-jun-20	23	3	1	0	0	0	0	0	0	0	0	0	0	0	0	0	0	0	0	0	0	0	0	0	0	0	0	0	0	0	0	0	No Reactivo	0		0	Male	21-30 años	Chiclayo	0	347.60001	Chiclayo
1549	29-jun-20	42	3	0	0	0	0	0	0	0	0	0	0	0	0	0	0	0	0	0	0	0	0	0	0	0	0	0	0	0	0	0	1	No Reactivo	0		0	Female	41-50 años	Chiclayo	0	347.60001	Chiclayo
1651	29-jun-20	49	3	0	0	0	0	0	0	0	0	0	0	0	0	0	0	0	0	0	0	1	0	0	0	0	0	0	0	0	0	0	0	No Reactivo	0		1	Female	41-50 años	José L. Ortiz	0	282	Chiclayo
882	29-jun-20	33	2	1	0	0	1	0	0	0	0	0	0	0	0	0	0	0	0	1	0	0	0	0	0	0	0	0	0	0	1	0	0	Ig M (+) e Ig G (+)	1		0	Female	31-40 años	Pimentel	1	375.20001	Chiclayo
284	29-jun-20	55	2	0	1	1	1	1	1	1	0	0	0	0	0	0	0	0	0	0	0	0	0	0	0	0	0	0	0	0	0	0	0	No Reactivo	0		0	Male	51-60 años	Monsefú	1	312.70001	Chiclayo
1158	29-jun-20	51	3	0	0	0	0	0	0	0	0	0	0	0	0	0	0	0	0	0	0	0	0	0	0	0	0	0	0	0	0	0	1	Ig M (+) e Ig G (+)	1		0	Female	51-60 años	La Victoria	0	314.70001	Chiclayo
1654	29-jun-20	60	3	1	1	1	0	0	0	0	1	0	0	0	1	0	0	0	0	0	0	1	0	0	0	0	0	1	0	0	0	1	0	Ig M (+) e Ig G (+)	1		1	Female	51-60 años	José L. Ortiz	1	282	Chiclayo
1653	29-jun-20	56	3	0	0	0	0	0	0	0	0	0	1	0	0	0	0	0	0	0	0	0	0	0	0	0	0	0	0	0	0	0	1	Ig M (+) e Ig G (+)	1	> 14 dias	0	Male	51-60 años	José L. Ortiz	1	282	Chiclayo
885	29-jun-20	66	2	1	0	0	0	0	0	0	0	0	0	0	0	0	0	0	0	0	0	0	0	0	0	0	0	0	0	0	0	0	0	No Reactivo	0		0	Male	61-70 años	Pimentel	0	375.20001	Chiclayo
1013	29-jun-20	45	3	0	0	0	0	0	0	0	0	0	0	0	0	0	0	0	0	0	0	0	1	0	0	0	0	0	0	0	0	0	0	No Reactivo	0		1	Male	41-50 años	Chiclayo	0	347.60001	Chiclayo
1007	29-jun-20	37	3	0	0	0	0	0	0	0	0	0	0	0	0	0	0	0	0	0	0	0	0	0	0	0	0	0	0	0	0	0	0	No Reactivo	0		0	Female	31-40 años	Chiclayo	0	347.60001	Chiclayo
254	29-jun-20	21	3	1	0	0	0	0	0	0	0	0	0	0	0	0	0	0	0	0	0	0	0	0	0	0	0	0	0	0	0	0	0	No Reactivo	0		0	Male	21-30 años	La Victoria	0	314.70001	Chiclayo
506	29-jun-20	16	3	1	0	0	0	0	0	0	0	0	0	0	0	0	0	0	0	0	0	0	0	0	0	0	0	0	0	0	0	0	0	No Reactivo	0	> 14 dias	0	Male	9-20 años	Lambayeque	0	290.10001	Lambayeque
710	29-jun-20	72	3	1	0	0	0	0	0	0	0	0	0	0	0	0	0	0	0	0	0	0	0	0	1	0	1	0	0	0	0	0	0	No Reactivo	0	> 14 dias	1	Female	71-80 años	Chiclayo	0	347.60001	Chiclayo
907	29-jun-20	58	2	1	0	0	0	0	0	0	0	0	0	0	0	0	0	0	0	0	0	1	0	0	0	0	0	0	0	0	0	0	0	No Reactivo	0		1	Female	51-60 años	Pimentel	0	375.20001	Chiclayo
559	29-jun-20	53	3	1	1	0	1	0	0	0	0	0	0	0	0	0	0	0	0	0	0	0	0	0	0	0	0	0	0	0	0	0	1	Ig M (+) e Ig G (+)	1		0	Female	51-60 años	Chiclayo	1	347.60001	Chiclayo
1005	29-jun-20	67	3	0	0	0	0	0	0	0	0	0	0	0	0	0	0	0	0	0	0	0	0	0	0	0	0	0	0	0	0	0	0	No Reactivo	0		0	Female	61-70 años	Chiclayo	0	347.60001	Chiclayo
843	29-jun-20	37	3	0	0	0	0	0	0	0	0	0	0	0	0	0	0	0	0	0	0	0	0	0	0	0	0	0	0	0	0	0	1	No Reactivo	0		0	Female	31-40 años	José L. Ortiz	0	282	Chiclayo
365	29-jun-20	52	3	0	0	0	0	0	0	0	0	0	0	0	0	0	0	0	0	0	0	0	0	0	0	0	0	0	1	0	0	0	0	Ig M (+) e Ig G (+)	1		0	Male	51-60 años	Chiclayo	0	347.60001	Chiclayo
278	29-jun-20	56	3	1	0	0	0	0	0	0	0	0	0	0	0	0	0	0	0	0	0	0	0	0	0	0	0	0	0	0	0	0	0	No Reactivo	0		0	Female	51-60 años	La Victoria	0	314.70001	Chiclayo
670	29-jun-20	11	3	1	0	0	1	1	0	0	0	0	0	0	0	0	0	0	0	0	0	0	0	0	0	0	0	0	0	0	1	0	0	Ig M (+) e Ig G (+)	1		0	Female	9-20 años	Chiclayo	1	347.60001	Chiclayo
386	29-jun-20	40	3	0	0	0	0	0	0	0	0	0	0	0	0	0	0	0	0	0	0	0	0	0	0	0	0	0	0	0	0	0	0	Ig M (+) e Ig G (+)	1		0	Female	31-40 años	Chiclayo	0	347.60001	Chiclayo
300	29-jun-20	29	3	1	0	0	0	0	0	0	0	0	0	0	0	0	0	0	0	0	0	0	0	0	0	0	0	0	0	0	0	0	0	No Reactivo	0		0	Male	21-30 años	La Victoria	0	314.70001	Chiclayo
1010	29-jun-20	31	3	0	0	0	0	0	0	0	0	0	0	0	0	0	0	0	0	0	0	0	0	0	0	0	0	0	0	0	0	0	0	No Reactivo	0		0	Female	31-40 años	Chiclayo	0	347.60001	Chiclayo
259	29-jun-20	37	2	0	0	0	0	0	0	0	0	0	0	0	0	0	0	0	0	0	0	0	0	0	0	0	0	0	0	0	0	0	0	No Reactivo	0		0	Male	31-40 años	Monsefú	0	312.70001	Chiclayo
1416	29-jun-20	37	1	0	0	0	0	0	0	0	0	0	0	0	0	0	0	0	0	0	0	0	0	0	0	0	0	0	0	0	0	0	0	No Reactivo	0		0	Female	31-40 años	Nueva Arica	0	526.5	Chiclayo
836	29-jun-20	16	3	0	0	0	0	0	0	0	0	0	0	0	0	0	0	0	0	0	0	0	0	0	0	0	0	0	0	0	0	0	1	No Reactivo	0		0	Female	9-20 años	José L. Ortiz	0	282	Chiclayo
651	29-jun-20	25	1	0	0	0	0	0	0	0	0	0	0	0	0	0	0	0	0	0	0	0	0	0	0	0	0	0	0	0	0	0	0	No Reactivo	0		0	Female	21-30 años	Pitipo	0	358.79999	Ferreñafe
1405	29-jun-20	55	1	0	1	0	1	0	0	0	0	0	0	0	0	0	0	0	0	0	0	0	0	1	0	0	0	0	0	0	0	0	1	No Reactivo	0	< 14 dias	1	Female	51-60 años	Reque	1	366.10001	Chiclayo
1543	29-jun-20	47	3	0	0	0	0	0	0	0	0	0	0	0	0	0	0	0	0	0	0	0	0	0	0	1	0	0	0	0	0	0	0	No Reactivo	0		1	Female	41-50 años	Chiclayo	0	347.60001	Chiclayo
1403	29-jun-20	46	1	0	0	0	0	0	0	0	0	0	0	0	0	0	0	0	0	0	0	0	0	0	0	0	0	0	0	0	0	0	0	No Reactivo	0	< 14 dias	0	Male	41-50 años	Reque	0	366.10001	Chiclayo
863	29-jun-20	39	3	0	0	0	0	0	0	0	0	0	0	0	0	0	0	0	0	0	0	0	0	0	0	0	0	0	0	0	0	0	1	Ig M (+) e Ig G (+)	1		0	Male	31-40 años	José L. Ortiz	0	282	Chiclayo
1168	29-jun-20	55	3	0	0	0	0	0	0	0	0	0	0	0	0	0	0	0	0	0	0	0	0	0	0	0	0	0	0	0	0	0	0	No Reactivo	0		0	Male	51-60 años	La Victoria	0	314.70001	Chiclayo
840	29-jun-20	45	2	1	0	0	0	0	0	0	0	0	0	0	0	0	0	0	0	0	0	0	0	0	0	0	0	0	0	0	0	0	0	No Reactivo	0		0	Female	41-50 años	Pimentel	0	375.20001	Chiclayo
381	29-jun-20	60	3	0	0	0	0	0	0	0	0	0	0	0	0	0	0	0	0	0	0	0	0	0	0	0	0	0	0	0	0	0	0	No Reactivo	0		0	Male	51-60 años	Chiclayo	0	347.60001	Chiclayo
1683	29-jun-20	35	3	0	1	0	0	0	0	0	0	0	0	0	1	1	0	0	0	0	0	0	0	0	0	0	0	0	0	0	0	1	1	Ig M (+) e Ig G (+)	1	> 14 dias	0	Male	31-40 años	Chiclayo	1	347.60001	Chiclayo
656	29-jun-20	14	1	0	0	0	0	0	0	0	0	0	0	0	0	0	0	0	0	0	0	0	0	0	0	0	0	0	0	0	0	0	0	Ig M (+) e Ig G (+)	1	> 14 dias	0	Female	9-20 años	Pitipo	0	358.79999	Ferreñafe
316	29-jun-20	39	2	0	0	0	0	1	1	1	0	0	1	0	0	0	0	0	0	0	0	0	1	0	0	0	0	1	0	0	0	0	0	No Reactivo	0		1	Male	31-40 años	Monsefú	1	312.70001	Chiclayo
1051	29-jun-20	58	1	1	0	0	0	0	0	0	0	0	0	0	0	0	0	0	0	0	0	0	0	0	0	0	0	0	0	0	0	0	0	No Reactivo	0		0	Male	51-60 años	Pueblo Nuevo	0	421.10001	Ferreñafe
1002	29-jun-20	57	3	0	0	0	0	0	0	0	0	0	0	0	0	0	0	0	0	0	0	0	0	0	0	0	0	0	0	0	0	0	0	No Reactivo	0		0	Male	51-60 años	Chiclayo	0	347.60001	Chiclayo
895	29-jun-20	33	2	1	0	0	0	0	0	0	0	0	1	0	0	0	0	0	0	1	0	0	0	0	0	0	0	0	0	0	0	0	0	No Reactivo	0		0	Male	31-40 años	Pimentel	1	375.20001	Chiclayo
894	29-jun-20	39	2	1	0	0	1	0	0	0	0	0	0	0	0	0	0	0	0	1	0	0	1	0	0	0	0	0	0	0	0	1	0	Ig M (+) e Ig G (+)	1	> 14 dias	1	Male	31-40 años	Pimentel	1	375.20001	Chiclayo
1148	29-jun-20	30	3	0	0	0	0	0	0	0	0	0	0	0	0	0	0	0	0	0	1	0	0	0	0	0	0	0	0	1	0	0	0	Ig M (+) e Ig G (+)	1		1	Male	21-30 años	Chiclayo	0	347.60001	Chiclayo
645	29-jun-20	23	2	0	0	0	0	0	0	0	0	0	0	0	0	0	0	0	0	0	0	0	0	0	0	0	0	0	0	0	0	0	0	No Reactivo	0		0	Male	21-30 años	Pimentel	0	375.20001	Chiclayo
1648	29-jun-20	27	3	0	0	0	0	0	1	0	0	0	1	0	0	0	0	0	0	0	0	0	0	0	0	0	0	0	0	0	0	0	0	No Reactivo	0		0	Male	21-30 años	Chiclayo	1	347.60001	Chiclayo
516	29-jun-20	56	3	1	0	0	0	0	0	0	0	0	0	0	0	0	0	0	0	0	0	0	1	0	0	0	1	1	0	1	0	0	0	No Reactivo	0		1	Female	51-60 años	Lambayeque	0	290.10001	Lambayeque
1690	29-jun-20	57	3	1	0	0	0	0	0	0	0	0	0	0	0	0	0	0	0	0	0	0	0	0	0	0	0	0	0	0	0	0	1	No Reactivo	0		0	Male	51-60 años	Chiclayo	0	347.60001	Chiclayo
562	29-jun-20	32	3	1	0	0	0	0	0	0	0	0	0	0	0	0	1	0	0	0	0	0	1	0	0	0	0	1	0	0	0	0	1	Ig M (+) e Ig G (+)	1		1	Female	31-40 años	Chiclayo	1	347.60001	Chiclayo
971	29-jun-20	30	3	0	0	0	0	0	0	0	0	0	0	0	0	0	0	0	0	0	0	0	0	0	0	0	0	0	0	0	0	0	0	No Reactivo	0		0	Male	21-30 años	Chiclayo	0	347.60001	Chiclayo
900	29-jun-20	37	2	1	0	0	0	0	0	0	0	0	0	0	0	0	0	0	0	0	0	0	0	0	0	0	0	0	0	0	0	0	0	No Reactivo	0		0	Male	31-40 años	Pimentel	0	375.20001	Chiclayo
1835	29-jun-20	50	1	0	0	0	0	0	0	0	0	0	0	0	0	0	0	0	0	0	0	0	0	0	0	0	0	0	0	0	0	0	0	No Reactivo	0		0	Female	41-50 años	Oyotún	0	306	Chiclayo
270	29-jun-20	66	3	1	0	0	0	0	0	0	0	0	0	0	0	0	0	0	0	0	0	1	0	0	0	0	0	0	0	0	0	0	0	Ig M (+) e Ig G (+)	1	< 14 dias	1	Male	61-70 años	La Victoria	0	314.70001	Chiclayo
1191	29-jun-20	57	1	1	0	0	0	0	0	0	0	0	0	0	0	0	0	0	0	0	0	1	0	0	0	0	0	0	0	0	0	0	0	No Reactivo	0		1	Male	51-60 años	Chochope	0	274.79999	Lambayeque
871	29-jun-20	16	3	0	0	0	0	0	0	0	0	0	0	0	0	0	0	0	0	0	0	0	0	0	0	0	0	0	0	0	0	0	1	No Reactivo	0		0	Female	9-20 años	José L. Ortiz	0	282	Chiclayo
1015	29-jun-20	37	3	0	0	0	0	0	0	0	0	0	0	0	0	0	0	0	0	0	0	0	0	0	0	0	0	0	0	0	0	0	0	No Reactivo	0		0	Male	31-40 años	Chiclayo	0	347.60001	Chiclayo
232	29-jun-20	29	2	0	0	0	0	0	0	0	0	0	0	0	0	0	0	0	0	0	0	0	0	0	0	0	0	0	0	0	0	0	1	No Reactivo	0		0	Female	21-30 años	Monsefú	0	312.70001	Chiclayo
368	29-jun-20	41	3	0	0	0	0	0	0	0	0	0	0	0	0	0	0	0	0	0	0	0	0	0	0	0	0	0	0	0	0	0	0	No Reactivo	0	< 14 dias	0	Male	41-50 años	Chiclayo	0	347.60001	Chiclayo
1688	29-jun-20	56	3	0	0	0	0	0	0	0	0	0	0	0	0	0	0	0	0	0	0	0	1	0	0	0	0	0	0	0	0	0	1	Ig M (+) e Ig G (+)	1	< 14 dias	1	Male	51-60 años	Chiclayo	0	347.60001	Chiclayo
594	29-jun-20	48	1	0	0	0	0	0	0	0	0	0	0	0	0	0	0	0	0	0	0	0	0	0	0	0	0	0	0	0	0	0	0	No Reactivo	0		0	Female	41-50 años	Pitipo	0	358.79999	Ferreñafe
1692	29-jun-20	38	3	0	0	0	0	0	0	0	0	0	0	0	0	0	0	0	0	0	0	0	0	0	0	0	0	0	0	0	0	0	0	No Reactivo	0		0	Female	31-40 años	Chiclayo	0	347.60001	Chiclayo
704	29-jun-20	46	3	1	0	0	0	0	0	0	0	0	0	0	0	0	0	0	0	0	0	0	0	0	0	0	0	0	0	0	0	0	1	No Reactivo	0		0	Male	41-50 años	Chiclayo	0	347.60001	Chiclayo
251	29-jun-20	20	3	1	0	0	0	0	0	0	0	0	0	0	0	0	0	0	0	0	0	0	0	0	0	0	0	0	0	0	0	0	0	Ig M (+) e Ig G (+)	1		0	Female	9-20 años	La Victoria	0	314.70001	Chiclayo
578	29-jun-20	43	2	0	0	0	0	0	0	0	0	0	0	0	0	0	0	0	0	0	0	0	0	0	0	0	0	0	0	0	0	0	0	No Reactivo	0		0	Female	41-50 años	Olmos	0	416.79999	Lambayeque
909	29-jun-20	37	2	1	0	0	0	0	0	0	0	0	0	0	0	0	0	0	0	0	0	0	0	0	0	0	0	0	0	0	0	0	0	No Reactivo	0		0	Male	31-40 años	Pimentel	0	375.20001	Chiclayo
383	29-jun-20	75	3	1	0	0	0	0	0	0	0	0	0	0	0	0	0	0	0	0	0	0	0	0	0	0	0	0	0	0	0	0	0	Ig M (+) e Ig G (+)	1		0	Female	71-80 años	Chiclayo	0	347.60001	Chiclayo
666	29-jun-20	13	1	0	0	0	0	0	0	0	0	0	0	0	0	0	0	0	0	0	0	0	0	0	0	0	0	0	0	0	0	0	0	No Reactivo	0	> 14 dias	0	Male	9-20 años	Pitipo	0	358.79999	Ferreñafe
1188	29-jun-20	33	1	1	0	0	0	0	0	0	0	0	1	0	0	0	0	0	0	0	0	0	0	0	0	0	0	0	0	0	0	0	1	No Reactivo	0	< 14 dias	0	Female	31-40 años	Chochope	1	274.79999	Lambayeque
291	29-jun-20	24	3	1	0	0	0	0	0	0	0	0	0	0	0	0	0	0	0	0	0	0	0	0	0	0	0	0	0	0	0	0	0	No Reactivo	0		0	Female	21-30 años	La Victoria	0	314.70001	Chiclayo
1665	29-jun-20	62	3	0	0	0	0	0	0	0	0	0	0	0	0	0	0	0	0	0	0	0	0	0	0	0	0	0	0	0	0	0	1	No Reactivo	0		0	Female	61-70 años	Chiclayo	0	347.60001	Chiclayo
668	29-jun-20	57	1	0	0	0	0	0	0	0	0	0	0	0	0	0	0	0	0	0	0	0	0	0	0	0	0	0	0	0	0	0	0	Ig M (+) e Ig G (+)	1		0	Male	51-60 años	Pueblo Nuevo	0	421.10001	Ferreñafe
583	29-jun-20	37	2	1	0	0	0	0	0	0	0	0	0	0	0	0	0	0	0	0	0	0	0	0	0	0	0	0	0	0	0	0	0	No Reactivo	0	< 14 dias	0	Male	31-40 años	Olmos	0	416.79999	Lambayeque
268	29-jun-20	50	3	1	0	0	0	0	0	0	0	0	0	0	0	0	0	0	0	0	0	0	0	0	0	0	0	0	0	0	0	0	0	No Reactivo	0		0	Male	41-50 años	La Victoria	0	314.70001	Chiclayo
866	29-jun-20	30	3	0	0	0	0	0	0	0	0	0	0	0	0	0	0	0	0	0	0	0	0	0	0	0	0	0	0	0	0	0	1	Ig M (+) e Ig G (+)	1		0	Male	21-30 años	José L. Ortiz	0	282	Chiclayo
869	29-jun-20	66	3	0	0	0	0	0	0	0	0	0	0	0	0	0	0	0	0	0	0	1	0	0	0	0	0	0	0	0	0	0	0	No Reactivo	0	> 14 dias	1	Female	61-70 años	José L. Ortiz	0	282	Chiclayo
1522	29-jun-20	21	3	1	0	0	1	1	1	0	0	0	0	0	0	0	0	0	0	0	0	0	0	0	0	0	0	0	0	0	0	0	0	No Reactivo	0		0	Female	21-30 años	José L. Ortiz	1	282	Chiclayo
647	29-jun-20	56	1	0	0	0	0	0	0	0	0	0	0	0	0	0	0	0	0	0	0	1	0	0	0	0	0	0	0	0	0	0	0	No Reactivo	0		1	Male	51-60 años	Pitipo	0	358.79999	Ferreñafe
1130	29-jun-20	49	3	0	0	0	0	0	0	0	0	0	0	0	0	0	0	0	0	0	0	0	0	0	0	0	0	0	0	0	0	0	1	No Reactivo	0	< 14 dias	0	Female	41-50 años	Chiclayo	0	347.60001	Chiclayo
663	29-jun-20	33	1	0	0	0	0	0	0	0	0	0	0	0	0	0	0	0	0	0	0	0	0	0	0	0	0	0	0	0	0	0	0	No Reactivo	0	> 14 dias	0	Male	31-40 años	Pitipo	0	358.79999	Ferreñafe
1404	29-jun-20	54	1	0	1	0	1	0	0	0	0	0	0	0	0	0	0	0	0	0	0	0	0	0	0	0	0	0	0	0	0	0	0	No Reactivo	0	< 14 dias	0	Female	51-60 años	Reque	1	366.10001	Chiclayo
650	29-jun-20	88	1	0	0	0	0	0	0	0	0	0	0	0	0	0	0	0	0	0	0	0	0	0	0	0	0	0	0	0	0	0	0	No Reactivo	0		0	Female	> 80 años	Pitipo	0	358.79999	Ferreñafe
514	29-jun-20	56	3	1	0	0	0	0	0	0	0	0	0	0	0	0	0	0	0	0	0	0	0	0	0	0	1	0	0	0	0	0	0	No Reactivo	0		1	Male	51-60 años	Lambayeque	0	290.10001	Lambayeque
898	29-jun-20	59	2	1	0	0	1	0	0	0	0	0	0	0	0	0	0	0	0	0	0	1	0	0	0	0	0	0	0	0	0	1	0	Ig M (+) e Ig G (+)	1		1	Male	51-60 años	Pimentel	1	375.20001	Chiclayo
1134	29-jun-20	33	3	0	0	0	0	0	0	0	0	0	0	0	0	0	0	0	0	0	0	0	0	0	0	0	0	0	0	0	0	0	1	No Reactivo	0		0	Male	31-40 años	Chiclayo	0	347.60001	Chiclayo
1438	29-jun-20	75	1	0	0	0	0	0	0	0	0	0	0	0	0	0	0	0	0	0	0	1	0	0	0	0	0	0	0	0	0	0	0	No Reactivo	0		1	Male	71-80 años	Oyotún	0	306	Chiclayo
504	29-jun-20	32	3	1	1	1	1	0	0	0	0	0	0	0	0	0	0	0	0	0	0	0	0	0	0	0	0	1	0	0	0	0	0	Ig M (+) e Ig G (+)	1		1	Female	31-40 años	Lambayeque	1	290.10001	Lambayeque
412	29-jun-20	17	1	1	0	0	0	0	0	0	0	0	0	0	0	0	0	0	0	0	0	0	0	0	0	0	0	1	0	0	0	0	0	No Reactivo	0		1	Female	9-20 años	San José	0	385.60001	Lambayeque
191	29-jun-20	50	2	1	0	0	0	0	0	0	0	0	0	0	0	0	0	0	0	0	0	0	0	0	0	0	0	0	0	0	0	0	0	No Reactivo	0		0	Male	41-50 años	Monsefú	0	312.70001	Chiclayo
1144	29-jun-20	57	3	0	0	0	0	0	0	0	0	0	0	0	0	0	0	0	0	0	0	0	0	0	0	0	0	0	0	0	0	0	1	No Reactivo	0	> 14 dias	0	Male	51-60 años	La Victoria	0	314.70001	Chiclayo
176	29-jun-20	76	2	1	1	1	1	1	1	0	0	0	0	0	0	0	0	0	0	0	0	1	0	0	0	0	0	0	0	0	0	0	0	No Reactivo	0		1	Female	71-80 años	Monsefú	1	312.70001	Chiclayo
513	29-jun-20	28	3	0	1	1	1	1	0	0	0	0	0	0	0	0	1	0	0	0	0	0	0	0	0	0	0	0	0	0	0	1	1	No Reactivo	0		0	Female	21-30 años	Lambayeque	1	290.10001	Lambayeque
336	29-jun-20	59	1	0	0	0	0	0	0	0	0	0	0	0	0	0	0	0	0	0	0	0	0	0	0	0	0	0	0	0	0	0	0	No Reactivo	0		0	Female	51-60 años	Pitipo	0	358.79999	Ferreñafe
212	29-jun-20	82	2	1	0	0	0	0	0	0	0	0	0	0	0	0	0	0	0	0	0	1	0	0	0	0	0	0	0	0	0	0	0	No Reactivo	0		1	Female	> 80 años	Monsefú	0	312.70001	Chiclayo
1669	29-jun-20	43	3	0	0	0	1	1	0	0	0	0	1	0	0	0	0	0	0	0	0	0	0	0	0	0	0	1	0	0	0	1	0	Ig M (+) e Ig G (+)	1	< 14 dias	1	Male	41-50 años	Chiclayo	1	347.60001	Chiclayo
248	29-jun-20	12	3	1	0	0	0	0	0	0	0	0	0	0	0	0	0	0	0	0	0	0	0	0	0	0	0	0	0	0	0	0	0	No Reactivo	0		0	Male	9-20 años	La Victoria	0	314.70001	Chiclayo
186	29-jun-20	57	2	0	0	0	0	0	0	0	0	0	0	0	0	0	0	0	0	0	0	0	0	0	0	0	0	1	0	0	0	0	1	Ig M (+) e Ig G (+)	1		1	Female	51-60 años	Monsefú	0	312.70001	Chiclayo
1417	29-jun-20	80	1	0	0	0	0	0	0	0	0	0	0	0	0	0	0	0	0	0	0	1	0	0	0	0	0	0	1	0	0	0	1	No Reactivo	0		1	Female	71-80 años	Nueva Arica	0	526.5	Chiclayo
576	29-jun-20	83	2	0	0	0	0	0	0	0	0	0	0	0	0	0	0	0	0	0	0	0	0	0	0	0	0	0	0	0	0	0	0	No Reactivo	0	< 14 dias	0	Female	> 80 años	Olmos	0	416.79999	Lambayeque
247	29-jun-20	75	3	1	0	0	0	0	0	0	0	0	0	0	0	0	0	0	0	0	0	1	0	0	0	0	0	0	0	0	0	0	0	No Reactivo	0		1	Male	71-80 años	La Victoria	0	314.70001	Chiclayo
565	29-jun-20	10	3	1	0	0	0	0	0	0	0	0	0	0	0	0	0	0	0	0	0	0	0	0	0	0	0	1	0	0	0	0	0	No Reactivo	0		1	Male	9-20 años	Chiclayo	0	347.60001	Chiclayo
1577	29-jun-20	71	3	1	0	0	0	0	0	0	0	0	0	0	0	0	0	0	0	0	0	0	1	0	0	0	0	0	0	0	0	0	0	No Reactivo	0		1	Male	71-80 años	Chiclayo	0	347.60001	Chiclayo
905	29-jun-20	38	2	0	0	0	0	0	0	0	0	0	0	0	0	0	0	0	0	0	0	0	0	0	0	0	0	0	0	0	0	0	0	No Reactivo	0		0	Female	31-40 años	Pimentel	0	375.20001	Chiclayo
819	29-jun-20	42	2	1	0	0	0	1	0	0	0	0	0	0	0	0	0	0	0	0	0	0	0	0	0	0	0	0	0	0	0	0	0	No Reactivo	0	< 14 dias	0	Male	41-50 años	Pimentel	1	375.20001	Chiclayo
1402	29-jun-20	46	1	0	0	0	0	0	0	0	0	0	0	0	0	0	0	0	0	0	0	0	0	0	0	0	0	0	0	0	0	0	1	No Reactivo	0		0	Male	41-50 años	Reque	0	366.10001	Chiclayo
824	29-jun-20	24	2	1	0	1	0	0	0	1	0	0	1	0	0	0	0	0	0	1	0	0	0	0	0	0	0	0	0	0	0	0	0	No Reactivo	0	< 14 dias	0	Female	21-30 años	Pimentel	1	375.20001	Chiclayo
1017	29-jun-20	33	3	0	0	0	0	0	0	0	0	0	0	0	0	0	0	0	0	0	0	0	0	0	0	1	0	0	0	0	0	0	0	No Reactivo	0	< 14 dias	1	Male	31-40 años	Chiclayo	0	347.60001	Chiclayo
844	29-jun-20	76	2	1	0	0	0	0	0	0	0	0	0	0	0	0	0	0	0	0	0	0	0	0	0	0	0	0	0	0	0	0	0	No Reactivo	0		0	Female	71-80 años	Pimentel	0	375.20001	Chiclayo
564	29-jun-20	57	2	0	0	0	0	0	0	0	0	0	0	0	0	0	0	0	0	0	0	0	0	0	0	0	0	0	0	0	0	0	0	No Reactivo	0		0	Female	51-60 años	Olmos	0	416.79999	Lambayeque
570	29-jun-20	25	1	1	0	0	0	0	0	0	0	0	0	0	0	0	0	0	0	0	0	0	0	0	0	0	0	0	0	0	0	0	0	No Reactivo	0	< 14 dias	0	Female	21-30 años	Chochope	0	274.79999	Lambayeque
308	29-jun-20	66	3	1	0	0	0	0	0	0	0	0	0	0	0	0	0	0	0	0	0	0	0	0	0	0	0	1	0	0	0	0	0	Ig M (+) e Ig G (+)	1		1	Female	61-70 años	La Victoria	0	314.70001	Chiclayo
579	29-jun-20	46	2	0	0	0	0	0	0	0	0	0	0	0	0	0	0	0	0	0	0	0	0	0	0	0	0	0	0	0	0	0	0	Ig M (+) e Ig G (+)	1	< 14 dias	0	Female	41-50 años	Olmos	0	416.79999	Lambayeque
1680	29-jun-20	22	3	1	0	0	0	0	0	0	0	0	0	0	0	0	0	0	0	0	0	0	0	0	0	0	0	0	0	0	0	0	0	Ig M (+) e Ig G (+)	1		0	Male	21-30 años	José L. Ortiz	0	282	Chiclayo
204	29-jun-20	41	2	0	0	0	0	0	0	0	0	0	0	0	0	0	0	0	0	0	0	0	0	0	0	0	0	0	0	0	0	0	0	No Reactivo	0		0	Male	41-50 años	Monsefú	0	312.70001	Chiclayo
662	29-jun-20	41	1	0	0	0	0	0	0	0	0	0	0	0	0	0	0	0	0	0	0	0	0	0	0	0	0	1	0	0	0	0	0	No Reactivo	0		1	Male	41-50 años	Pitipo	0	358.79999	Ferreñafe
1668	29-jun-20	50	3	0	0	0	0	0	0	1	0	0	0	0	0	0	0	0	0	0	0	0	0	0	0	0	0	0	0	0	0	1	1	No Reactivo	0	> 14 dias	0	Female	41-50 años	Chiclayo	1	347.60001	Chiclayo
912	29-jun-20	45	2	1	0	0	0	0	0	0	0	0	0	0	0	0	0	0	0	0	0	0	0	0	0	0	0	0	0	0	0	0	0	No Reactivo	0		0	Male	41-50 años	Pimentel	0	375.20001	Chiclayo
646	29-jun-20	47	2	1	0	0	0	0	0	0	0	0	0	0	0	0	0	0	0	0	0	0	0	0	0	0	0	0	0	0	0	0	0	No Reactivo	0		0	Male	41-50 años	Pimentel	0	375.20001	Chiclayo
1161	29-jun-20	37	3	0	0	0	0	0	0	0	0	0	0	0	0	0	0	0	0	0	0	0	0	0	0	0	0	0	0	0	0	0	0	Ig M (+) e Ig G (+)	1	< 14 dias	0	Female	31-40 años	La Victoria	0	314.70001	Chiclayo
262	29-jun-20	11	3	1	0	0	0	0	0	0	0	0	0	0	0	0	0	0	0	0	0	0	0	0	0	0	0	0	0	0	0	0	0	No Reactivo	0		0	Female	9-20 años	La Victoria	0	314.70001	Chiclayo
1401	29-jun-20	85	1	1	1	0	1	0	0	0	0	0	0	0	0	0	0	0	0	0	0	1	0	0	0	0	0	0	0	0	1	0	0	Ig M (+)	1		1	Female	> 80 años	Reque	1	366.10001	Chiclayo
1556	29-jun-20	29	3	0	0	0	0	0	0	0	0	0	0	0	0	0	0	0	0	0	0	0	0	0	0	0	0	0	0	0	0	0	1	No Reactivo	0		0	Female	21-30 años	Chiclayo	0	347.60001	Chiclayo
294	29-jun-20	84	3	1	0	0	0	0	0	0	0	0	0	0	0	0	0	0	0	0	0	1	0	0	0	0	0	0	0	0	0	0	0	Ig M (+) e Ig G (+)	1		1	Female	> 80 años	La Victoria	0	314.70001	Chiclayo
1552	29-jun-20	48	3	1	0	0	0	0	0	0	0	0	0	0	0	0	0	0	0	0	0	0	0	0	0	0	0	0	0	0	0	0	0	No Reactivo	0		0	Male	41-50 años	Chiclayo	0	347.60001	Chiclayo
1540	29-jun-20	19	3	1	0	0	0	0	0	0	0	0	0	0	0	0	0	0	0	0	0	0	0	0	0	0	0	0	0	0	0	0	0	No Reactivo	0		0	Male	9-20 años	Chiclayo	0	347.60001	Chiclayo
573	29-jun-20	90	1	1	1	0	1	0	0	0	0	0	1	0	0	0	0	0	0	1	0	0	0	0	0	0	0	0	0	0	0	0	0	No Reactivo	0		0	Male	> 80 años	Chochope	1	274.79999	Lambayeque
319	29-jun-20	34	3	1	0	0	0	0	0	0	0	0	0	0	0	0	0	0	0	0	0	0	0	0	0	0	0	0	0	0	0	0	0	Ig M (+) e Ig G (+)	1		0	Male	31-40 años	La Victoria	0	314.70001	Chiclayo
511	29-jun-20	24	3	0	1	0	1	1	0	0	0	0	0	0	0	0	0	0	0	0	0	0	0	0	0	0	0	0	0	0	0	0	1	Ig M (+) e Ig G (+)	1		0	Male	21-30 años	Lambayeque	1	290.10001	Lambayeque
507	29-jun-20	65	3	1	1	1	0	0	0	0	0	1	1	0	0	0	0	0	0	0	0	1	0	1	0	0	0	0	0	0	1	0	0	No Reactivo	0	> 14 dias	1	Male	61-70 años	Lambayeque	1	290.10001	Lambayeque
1156	29-jun-20	47	3	0	0	0	0	0	0	0	0	0	0	0	0	0	0	0	0	0	0	0	0	0	0	0	0	1	0	0	0	0	1	Ig M (+) e Ig G (+)	1		1	Female	41-50 años	La Victoria	0	314.70001	Chiclayo
669	29-jun-20	36	1	0	0	0	0	0	0	0	0	0	0	0	0	0	0	0	0	0	0	0	0	0	0	0	0	1	0	0	0	0	0	No Reactivo	0	> 14 dias	1	Male	31-40 años	Pitipo	0	358.79999	Ferreñafe
382	29-jun-20	66	3	0	0	0	0	0	0	0	0	0	0	0	0	0	0	0	0	0	0	0	0	0	0	0	0	0	0	0	0	0	0	No Reactivo	0		0	Male	61-70 años	Chiclayo	0	347.60001	Chiclayo
512	29-jun-20	86	3	1	0	0	0	0	0	0	0	0	0	0	0	0	0	0	0	0	0	0	0	0	0	0	0	0	0	0	0	0	0	No Reactivo	0	< 14 dias	0	Male	> 80 años	Lambayeque	0	290.10001	Lambayeque
298	29-jun-20	38	3	1	0	0	0	0	0	0	0	0	0	0	0	0	0	0	0	0	0	0	0	0	0	0	0	0	0	0	0	0	0	No Reactivo	0		0	Male	31-40 años	La Victoria	0	314.70001	Chiclayo
307	29-jun-20	26	2	0	0	0	0	1	0	0	0	0	0	0	0	0	0	0	0	0	0	0	0	0	0	0	0	0	0	0	0	0	0	No Reactivo	0		0	Female	21-30 años	Monsefú	1	312.70001	Chiclayo
256	29-jun-20	54	3	1	0	0	0	0	0	0	0	0	0	0	0	0	0	0	0	0	0	0	0	0	0	0	0	0	0	0	0	0	0	No Reactivo	0		0	Female	51-60 años	La Victoria	0	314.70001	Chiclayo
659	29-jun-20	35	1	0	0	0	0	0	0	0	0	0	0	0	0	0	0	0	0	0	0	0	0	0	0	0	0	1	0	0	0	0	0	Ig M (+) e Ig G (+)	1		1	Male	31-40 años	Pitipo	0	358.79999	Ferreñafe
168	29-jun-20	72	2	1	0	0	0	0	0	0	0	0	0	0	0	0	0	0	0	0	0	0	0	0	0	0	0	0	0	0	0	0	0	No Reactivo	0		0	Female	71-80 años	Monsefú	0	312.70001	Chiclayo
813	29-jun-20	47	2	1	0	0	0	0	0	0	0	0	0	0	0	0	0	0	0	0	0	0	0	0	0	0	0	1	0	0	0	0	0	No Reactivo	0		1	Female	41-50 años	Pimentel	0	375.20001	Chiclayo
557	29-jun-20	73	3	1	0	0	1	0	0	0	0	0	0	0	0	0	0	0	0	0	0	0	0	0	1	0	0	0	0	0	0	0	0	Ig M (+)	1		1	Female	71-80 años	Chiclayo	1	347.60001	Chiclayo
716	29-jun-20	22	3	0	0	0	0	0	0	0	0	0	0	0	0	0	0	0	0	0	0	0	0	0	0	0	0	0	0	0	0	0	1	No Reactivo	0	> 14 dias	0	Male	21-30 años	Chiclayo	0	347.60001	Chiclayo
1407	29-jun-20	72	1	0	1	0	1	1	1	0	0	0	0	0	0	0	0	0	0	0	0	1	0	0	1	0	0	0	0	0	0	0	0	No Reactivo	0		1	Male	71-80 años	Reque	1	366.10001	Chiclayo
318	29-jun-20	36	3	1	0	0	0	0	0	0	0	0	0	0	0	0	0	0	0	0	0	0	0	0	0	0	0	1	0	0	0	0	0	No Reactivo	0		1	Male	31-40 años	La Victoria	0	314.70001	Chiclayo
660	29-jun-20	53	1	0	0	0	0	0	0	0	0	0	0	0	0	0	0	0	0	0	0	0	0	0	0	0	0	0	0	0	0	0	0	No Reactivo	0		0	Male	51-60 años	Pitipo	0	358.79999	Ferreñafe
266	29-jun-20	36	2	1	0	0	0	0	0	0	0	0	0	0	0	0	0	0	0	0	0	0	0	0	0	0	0	0	0	0	0	0	0	No Reactivo	0	< 14 dias	0	Female	31-40 años	Monsefú	0	312.70001	Chiclayo
1525	29-jun-20	44	3	0	0	1	0	0	0	0	0	0	0	0	0	0	0	0	0	0	0	0	0	0	0	0	0	0	0	0	0	0	1	Ig M (+) e Ig G (+)	1		0	Male	41-50 años	José L. Ortiz	1	282	Chiclayo
1546	29-jun-20	63	3	0	0	0	0	0	0	0	0	0	0	0	0	0	0	0	0	0	0	1	0	0	0	0	0	0	0	0	0	0	0	No Reactivo	0		1	Female	61-70 años	Chiclayo	0	347.60001	Chiclayo
194	29-jun-20	67	2	0	0	0	0	1	0	0	0	0	0	0	0	0	0	0	0	0	0	0	0	0	0	0	0	1	0	0	0	0	0	No Reactivo	0		1	Male	61-70 años	Monsefú	1	312.70001	Chiclayo
321	29-jun-20	52	2	0	0	0	0	0	0	0	0	0	0	0	0	0	0	0	0	0	0	0	0	0	0	0	0	0	0	0	0	0	0	No Reactivo	0		0	Female	51-60 años	Monsefú	0	312.70001	Chiclayo
413	29-jun-20	11	1	1	0	0	0	0	0	0	0	0	0	0	0	0	0	0	0	0	0	0	0	0	0	0	0	0	0	0	0	0	0	No Reactivo	0	> 14 dias	0	Female	9-20 años	San José	0	385.60001	Lambayeque
568	29-jun-20	15	2	1	0	0	0	0	0	0	0	0	0	0	0	0	0	0	0	0	0	0	0	0	0	0	0	0	0	0	0	0	0	No Reactivo	0		0	Female	9-20 años	Olmos	0	416.79999	Lambayeque
1650	29-jun-20	27	3	0	0	0	0	0	0	0	0	0	0	0	0	0	0	0	0	0	0	0	0	0	0	0	0	0	0	0	0	0	0	No Reactivo	0		0	Female	21-30 años	Chiclayo	0	347.60001	Chiclayo
571	29-jun-20	31	2	0	0	0	0	0	1	0	0	0	0	0	0	0	0	0	0	0	0	0	0	0	0	0	0	0	0	0	0	0	0	No Reactivo	0		0	Female	31-40 años	Olmos	1	416.79999	Lambayeque
906	29-jun-20	33	2	0	0	0	0	0	0	0	0	0	0	0	0	0	0	0	0	0	0	0	0	0	0	0	0	0	0	0	0	0	0	No Reactivo	0		0	Female	31-40 años	Pimentel	0	375.20001	Chiclayo
385	29-jun-20	37	3	0	0	0	0	0	0	0	0	0	0	0	0	0	0	0	0	0	0	0	0	0	0	0	0	0	0	0	0	0	0	Ig M (+) e Ig G (+)	1		0	Male	31-40 años	Chiclayo	0	347.60001	Chiclayo
317	29-jun-20	19	3	1	0	0	0	0	0	0	0	0	0	0	0	0	0	0	0	0	0	0	0	0	0	0	0	0	0	0	0	0	0	Ig M (+) e Ig G (+)	1		0	Male	9-20 años	La Victoria	0	314.70001	Chiclayo
1140	30-jun-20	20	3	1	0	0	0	0	0	0	0	0	0	0	0	0	0	0	0	0	1	0	0	0	0	0	0	0	0	0	0	0	0	No Reactivo	0	> 14 dias	1	Female	9-20 años	Chiclayo	0	347.60001	Chiclayo
119	30-jun-20	60	1	0	0	0	0	0	0	0	0	0	0	0	0	0	0	0	0	0	0	0	0	0	0	0	0	0	0	0	0	0	0	No Reactivo	0	< 14 dias	0	Male	51-60 años	Chongoyape	0	352.10001	Chiclayo
189	30-jun-20	36	3	1	0	0	0	0	0	0	0	0	0	0	0	0	0	0	0	0	0	0	0	0	0	0	0	0	0	0	0	0	0	No Reactivo	0		0	Female	31-40 años	Chiclayo	0	347.60001	Chiclayo
440	30-jun-20	49	1	0	0	0	0	0	0	0	0	0	0	0	0	0	0	0	0	0	0	0	1	0	0	0	0	1	0	0	0	0	0	No Reactivo	0	< 14 dias	1	Male	41-50 años	Pacora	0	272.70001	Lambayeque
110	30-jun-20	65	1	0	0	0	0	0	0	0	0	0	0	0	0	0	0	0	0	0	0	0	0	0	0	0	0	0	0	0	0	0	0	No Reactivo	0		0	Male	61-70 años	Chongoyape	0	352.10001	Chiclayo
393	30-jun-20	83	3	0	0	0	0	0	0	0	0	0	0	0	0	0	0	0	0	0	0	0	0	0	0	0	0	0	0	0	0	0	0	No Reactivo	0		0	Female	> 80 años	Chiclayo	0	347.60001	Chiclayo
343	30-jun-20	45	2	0	0	0	1	1	1	0	0	0	0	0	0	0	0	0	0	0	0	0	0	0	0	0	0	0	0	0	0	0	0	No Reactivo	0	> 14 dias	0	Female	41-50 años	Monsefú	1	312.70001	Chiclayo
388	30-jun-20	25	3	0	0	0	0	0	0	0	0	0	0	0	0	0	0	0	0	0	1	0	0	0	0	0	0	0	0	0	0	0	0	Ig M (+) e Ig G (+)	1	< 14 dias	1	Male	21-30 años	Chiclayo	0	347.60001	Chiclayo
952	30-jun-20	40	3	0	0	0	0	0	0	0	0	0	0	0	0	0	0	0	0	0	0	0	0	0	0	0	0	0	0	0	0	0	1	Ig M (+) e Ig G (+)	1	> 14 dias	0	Female	31-40 años	José L. Ortiz	0	282	Chiclayo
688	30-jun-20	30	3	0	0	0	0	0	0	0	0	0	0	0	0	0	0	0	1	0	0	0	0	0	0	0	0	0	0	0	1	0	0	No Reactivo	0	< 14 dias	0	Female	21-30 años	Chiclayo	1	347.60001	Chiclayo
1151	30-jun-20	25	3	1	0	0	0	0	0	0	0	0	0	0	0	0	0	0	0	0	1	0	0	0	0	0	0	0	0	0	0	0	0	No Reactivo	0		1	Male	21-30 años	José L. Ortiz	0	282	Chiclayo
1849	30-jun-20	48	1	0	0	0	0	0	0	0	0	0	0	0	0	0	0	0	0	0	0	0	0	0	0	0	0	0	0	0	0	0	0	Ig M (+)	1		0	Male	41-50 años	Oyotún	0	306	Chiclayo
430	30-jun-20	72	1	1	0	0	0	0	0	0	0	0	0	0	0	0	0	0	0	0	0	0	0	0	0	0	0	0	0	0	0	0	0	No Reactivo	0		0	Female	71-80 años	Pacora	0	272.70001	Lambayeque
111	30-jun-20	60	1	0	0	0	0	0	0	0	0	0	0	0	0	0	0	0	0	0	0	0	0	0	0	0	0	1	0	0	0	0	0	No Reactivo	0		1	Male	51-60 años	Chongoyape	0	352.10001	Chiclayo
1076	30-jun-20	34	3	1	0	0	0	0	0	0	0	0	0	0	0	0	0	0	0	0	1	0	0	0	0	0	0	0	0	0	0	0	0	Ig M (+) e Ig G (+)	1		1	Male	31-40 años	José L. Ortiz	0	282	Chiclayo
696	30-jun-20	20	3	1	0	0	0	0	0	0	0	0	0	0	0	0	0	0	0	0	0	0	0	0	0	0	0	0	0	0	0	0	0	No Reactivo	0		0	Female	9-20 años	Chiclayo	0	347.60001	Chiclayo
351	30-jun-20	23	2	0	0	0	0	0	0	0	0	0	0	0	0	0	0	0	0	0	0	0	0	0	0	0	0	1	0	0	0	0	0	No Reactivo	0		1	Male	21-30 años	Monsefú	0	312.70001	Chiclayo
1132	30-jun-20	44	3	0	0	0	0	0	0	0	0	0	0	0	0	0	0	0	0	0	0	0	0	0	0	0	0	0	0	0	0	0	0	No Reactivo	0	> 14 dias	0	Female	41-50 años	José L. Ortiz	0	282	Chiclayo
680	30-jun-20	64	3	1	0	0	0	0	0	0	0	0	0	0	0	0	0	0	0	0	0	0	0	0	0	0	0	0	0	1	0	0	1	No Reactivo	0	< 14 dias	0	Male	61-70 años	Chiclayo	0	347.60001	Chiclayo
1114	30-jun-20	44	3	0	0	0	0	0	0	0	0	0	0	0	0	0	0	0	0	0	0	0	0	0	0	0	0	0	0	0	0	0	0	Ig M (+) e Ig G (+)	1		0	Male	41-50 años	José L. Ortiz	0	282	Chiclayo
442	30-jun-20	73	1	1	0	0	0	0	0	0	0	0	0	0	0	0	0	0	0	0	0	0	0	0	0	0	0	0	0	1	0	0	0	No Reactivo	0	< 14 dias	0	Male	71-80 años	Pacora	0	272.70001	Lambayeque
627	30-jun-20	65	2	0	0	0	0	0	0	0	0	0	0	0	0	0	0	0	0	0	0	0	0	0	0	0	0	0	0	0	0	0	0	No Reactivo	0		0	Female	61-70 años	Olmos	0	416.79999	Lambayeque
423	30-jun-20	60	3	1	0	0	0	0	0	0	0	0	0	0	0	0	0	0	0	0	0	0	0	0	0	0	0	0	0	1	0	0	0	Ig M (+) e Ig G (+)	1	< 14 dias	0	Female	51-60 años	Chiclayo	0	347.60001	Chiclayo
335	30-jun-20	65	2	0	0	0	0	0	0	0	0	0	0	0	0	0	0	0	0	0	0	0	0	0	0	0	0	1	0	0	0	0	0	No Reactivo	0		1	Female	61-70 años	Monsefú	0	312.70001	Chiclayo
1445	30-jun-20	43	1	0	0	1	0	1	0	1	0	1	1	0	1	0	0	0	1	0	0	0	0	0	0	0	0	0	0	0	1	1	0	No Reactivo	0		0	Male	41-50 años	Reque	1	366.10001	Chiclayo
126	30-jun-20	24	3	1	1	0	0	0	0	0	0	0	1	0	0	0	0	0	0	0	0	0	0	0	0	0	0	0	0	0	0	0	1	Ig M (+) e Ig G (+)	1		0	Female	21-30 años	Chiclayo	1	347.60001	Chiclayo
457	30-jun-20	45	3	1	0	0	0	0	0	0	0	0	0	0	0	0	0	0	0	1	0	1	0	0	0	0	0	0	0	0	0	0	1	No Reactivo	0		1	Male	41-50 años	Chiclayo	1	347.60001	Chiclayo
946	30-jun-20	35	3	0	0	0	0	0	0	0	0	0	0	0	0	0	0	0	0	0	0	0	0	0	0	0	0	0	0	0	0	0	0	Ig M (+) e Ig G (+)	1		0	Female	31-40 años	José L. Ortiz	0	282	Chiclayo
114	30-jun-20	25	1	0	0	0	0	0	0	0	0	0	0	0	0	0	0	0	0	0	0	0	0	0	0	0	0	1	0	0	0	0	0	No Reactivo	0		1	Female	21-30 años	Chongoyape	0	352.10001	Chiclayo
1102	30-jun-20	34	3	0	0	0	0	0	0	0	0	0	0	0	0	0	0	0	0	0	0	0	0	0	0	0	0	0	0	0	0	0	0	Ig M (+) e Ig G (+)	1		0	Male	31-40 años	José L. Ortiz	0	282	Chiclayo
456	30-jun-20	33	3	1	0	0	0	0	0	0	0	0	0	0	0	0	0	0	0	0	1	0	0	0	0	0	0	1	0	0	0	0	1	No Reactivo	0	> 14 dias	1	Male	31-40 años	Chiclayo	0	347.60001	Chiclayo
449	30-jun-20	47	3	0	0	0	0	0	0	0	0	0	0	0	0	0	0	0	0	0	0	0	0	0	0	0	0	0	0	0	0	0	1	No Reactivo	0		0	Male	41-50 años	Chiclayo	0	347.60001	Chiclayo
389	30-jun-20	30	3	0	1	0	0	1	0	0	0	0	1	0	1	0	0	1	0	0	0	0	0	0	0	0	0	0	0	0	0	0	0	Ig M (+)	1		0	Male	21-30 años	Chiclayo	1	347.60001	Chiclayo
447	30-jun-20	48	3	0	0	0	0	0	0	0	0	0	0	0	0	0	0	0	0	0	0	0	0	0	0	0	0	0	0	1	1	1	0	No Reactivo	0	> 14 dias	0	Female	41-50 años	Chiclayo	0	347.60001	Chiclayo
1214	30-jun-20	24	2	0	0	0	0	0	0	0	0	0	0	0	0	0	0	0	0	0	0	0	0	0	0	0	0	0	1	0	0	0	1	No Reactivo	0		0	Male	21-30 años	Motupe	0	343.39999	Lambayeque
86	30-jun-20	54	1	0	0	0	0	0	0	0	0	0	0	0	0	0	0	0	0	0	0	0	0	0	0	0	0	0	0	0	0	0	0	No Reactivo	0		0	Female	51-60 años	Illimo	0	428.39999	Lambayeque
676	30-jun-20	72	3	1	0	0	0	0	0	0	0	0	0	0	0	0	0	0	0	0	0	0	0	0	0	0	0	0	0	0	0	0	1	No Reactivo	0	< 14 dias	0	Male	71-80 años	Chiclayo	0	347.60001	Chiclayo
66	30-jun-20	73	1	1	0	0	0	0	0	0	0	0	0	0	0	0	0	0	0	0	0	0	0	0	0	0	0	1	0	0	0	0	0	No Reactivo	0		1	Female	71-80 años	Illimo	0	428.39999	Lambayeque
684	30-jun-20	66	3	0	0	0	0	0	0	0	0	0	0	0	0	0	0	0	0	0	0	1	0	0	0	0	0	0	0	0	0	0	0	No Reactivo	0		1	Female	61-70 años	Chiclayo	0	347.60001	Chiclayo
1267	30-jun-20	34	3	0	0	0	0	0	0	0	0	1	1	0	0	0	0	0	1	0	0	0	0	0	0	0	0	0	0	0	0	0	0	No Reactivo	0		0	Male	31-40 años	Chiclayo	1	347.60001	Chiclayo
349	30-jun-20	44	2	0	0	0	0	0	0	0	0	0	0	0	0	0	0	0	0	0	0	0	0	0	0	0	0	0	0	0	0	0	0	No Reactivo	0	< 14 dias	0	Female	41-50 años	Monsefú	0	312.70001	Chiclayo
1444	30-jun-20	28	1	0	0	0	0	0	0	0	0	0	0	0	0	0	0	0	0	0	0	0	0	0	0	0	0	0	0	0	1	0	0	No Reactivo	0	< 14 dias	0	Female	21-30 años	Reque	0	366.10001	Chiclayo
635	30-jun-20	54	2	0	0	0	0	0	0	0	0	0	0	0	0	0	0	0	0	0	0	0	0	0	1	0	0	0	0	0	0	0	0	Ig M (+)	1		1	Male	51-60 años	Olmos	0	416.79999	Lambayeque
347	30-jun-20	29	2	0	0	0	0	0	0	0	0	0	1	0	0	0	0	0	0	0	0	0	0	0	0	0	0	1	0	0	0	0	1	No Reactivo	0	> 14 dias	1	Male	21-30 años	Monsefú	1	312.70001	Chiclayo
96	30-jun-20	45	1	0	0	0	0	0	0	0	0	0	0	0	0	0	0	0	0	0	0	0	0	0	0	0	0	0	0	0	0	0	0	No Reactivo	0		0	Male	41-50 años	Chongoyape	0	352.10001	Chiclayo
72	30-jun-20	38	1	1	0	0	0	0	0	0	0	0	0	0	0	0	0	0	0	0	0	0	0	0	0	0	0	0	0	0	0	0	0	No Reactivo	0		0	Male	31-40 años	Illimo	0	428.39999	Lambayeque
78	30-jun-20	61	1	0	0	0	0	0	0	0	0	0	0	0	0	0	0	0	0	0	0	0	0	0	0	0	0	0	0	0	0	0	1	Ig M (+) e Ig G (+)	1		0	Female	61-70 años	Chongoyape	0	352.10001	Chiclayo
1423	30-jun-20	29	1	0	0	0	0	0	0	0	0	0	0	0	0	0	0	0	0	0	0	0	0	0	0	0	0	0	0	0	1	1	0	Ig M (+) e Ig G (+)	1		0	Female	21-30 años	Reque	0	366.10001	Chiclayo
97	30-jun-20	35	1	1	0	0	0	0	0	0	0	0	0	0	0	0	0	0	0	0	0	0	0	0	0	0	0	0	0	0	0	0	0	No Reactivo	0		0	Male	31-40 años	Illimo	0	428.39999	Lambayeque
64	30-jun-20	79	1	1	0	0	0	0	0	0	0	0	0	0	0	0	0	0	0	0	0	0	0	0	0	0	0	0	0	0	0	0	0	No Reactivo	0		0	Female	71-80 años	Illimo	0	428.39999	Lambayeque
1269	30-jun-20	33	3	1	0	0	1	0	1	0	0	0	1	0	0	0	0	0	0	0	0	0	0	0	0	0	0	0	0	0	0	0	0	No Reactivo	0	> 14 dias	0	Male	31-40 años	Chiclayo	1	347.60001	Chiclayo
629	30-jun-20	36	2	0	0	0	0	0	0	0	0	0	0	0	0	0	0	0	0	0	0	0	0	0	0	0	0	1	0	0	0	0	0	No Reactivo	0		1	Male	31-40 años	Olmos	0	416.79999	Lambayeque
1192	30-jun-20	55	2	0	0	0	0	0	0	0	0	0	0	0	0	0	0	0	0	0	0	0	0	1	0	0	0	0	1	0	0	0	0	No Reactivo	0	> 14 dias	1	Male	51-60 años	Motupe	0	343.39999	Lambayeque
332	30-jun-20	42	2	0	1	1	1	1	0	0	0	0	0	0	0	0	0	0	0	0	0	0	0	0	0	0	0	1	0	0	0	0	0	Ig M (+) e Ig G (+)	1		1	Female	41-50 años	Monsefú	1	312.70001	Chiclayo
390	30-jun-20	91	3	0	0	0	0	0	0	0	0	0	0	0	0	0	0	0	0	0	0	0	0	0	0	0	1	0	0	0	0	0	0	No Reactivo	0		1	Female	> 80 años	Chiclayo	0	347.60001	Chiclayo
446	30-jun-20	17	3	1	0	0	1	0	0	0	0	0	0	0	0	0	0	0	0	0	0	0	0	0	0	0	0	0	0	0	0	0	0	No Reactivo	0		0	Female	9-20 años	Chiclayo	1	347.60001	Chiclayo
426	30-jun-20	64	3	1	0	0	0	0	0	0	0	0	0	0	0	0	0	0	0	0	0	1	0	0	0	0	0	0	0	0	0	0	0	No Reactivo	0		1	Male	61-70 años	Chiclayo	0	347.60001	Chiclayo
425	30-jun-20	13	3	1	0	0	0	0	0	0	0	0	0	0	0	0	0	0	0	0	0	0	0	0	0	0	0	0	0	0	0	0	0	No Reactivo	0		0	Female	9-20 años	Chiclayo	0	347.60001	Chiclayo
1283	30-jun-20	72	3	1	0	0	0	0	0	0	1	0	0	1	0	0	0	0	0	0	0	1	1	0	0	0	0	0	0	0	0	0	0	No Reactivo	0	< 14 dias	1	Male	71-80 años	Chiclayo	1	347.60001	Chiclayo
160	30-jun-20	19	3	1	0	0	0	0	0	0	0	0	0	0	0	0	0	0	0	0	0	0	0	0	0	0	0	1	0	0	0	0	0	No Reactivo	0		1	Female	9-20 años	Chiclayo	0	347.60001	Chiclayo
124	30-jun-20	59	3	0	0	0	0	0	0	0	0	0	0	0	0	0	0	0	0	0	0	0	0	0	0	0	0	0	0	0	0	0	0	Ig M (+)	1		0	Female	51-60 años	Chiclayo	0	347.60001	Chiclayo
394	30-jun-20	20	3	0	0	0	0	0	0	0	0	0	0	0	0	0	0	0	0	0	0	0	0	0	0	0	0	0	0	0	0	0	1	Ig M (+) e Ig G (+)	1		0	Female	9-20 años	Chiclayo	0	347.60001	Chiclayo
939	30-jun-20	16	3	0	0	0	0	0	0	0	0	0	0	0	0	0	0	0	0	0	0	0	0	0	0	0	0	0	0	0	0	0	1	Ig M (+) e Ig G (+)	1		0	Female	9-20 años	José L. Ortiz	0	282	Chiclayo
944	30-jun-20	39	3	0	0	0	0	0	0	0	0	0	0	0	0	0	0	0	0	0	0	0	0	0	0	0	0	0	0	0	0	0	0	Ig M (+) e Ig G (+)	1		0	Female	31-40 años	José L. Ortiz	0	282	Chiclayo
1437	30-jun-20	44	1	1	0	0	0	0	0	0	0	0	0	0	0	0	0	0	0	0	0	0	0	0	0	0	0	1	0	0	1	0	0	No Reactivo	0		1	Male	41-50 años	Reque	0	366.10001	Chiclayo
1020	30-jun-20	34	3	0	0	0	0	0	0	0	0	0	0	0	0	0	0	0	0	0	0	0	0	0	0	0	0	0	0	0	0	0	0	Ig M (+) e Ig G (+)	1		0	Female	31-40 años	Chiclayo	0	347.60001	Chiclayo
1027	30-jun-20	42	3	0	0	0	0	1	0	0	0	0	0	0	0	0	0	0	0	0	0	0	0	0	0	0	0	0	0	0	0	0	0	No Reactivo	0	< 14 dias	0	Female	41-50 años	Chiclayo	1	347.60001	Chiclayo
81	30-jun-20	40	1	0	0	0	0	0	0	0	0	0	0	0	0	0	0	0	0	0	0	0	0	0	0	0	0	0	0	0	0	0	0	No Reactivo	0		0	Female	31-40 años	Chongoyape	0	352.10001	Chiclayo
448	30-jun-20	82	3	1	0	1	1	1	0	0	0	0	0	0	0	0	0	0	0	0	0	0	0	0	0	0	0	1	0	0	0	0	0	No Reactivo	0		1	Female	> 80 años	Chiclayo	1	347.60001	Chiclayo
173	30-jun-20	83	3	1	0	0	0	0	0	0	0	0	0	0	0	0	0	0	0	0	0	1	0	0	0	0	0	0	0	0	0	0	0	No Reactivo	0		1	Male	> 80 años	Chiclayo	0	347.60001	Chiclayo
333	30-jun-20	76	2	1	0	0	0	0	0	0	0	0	0	0	0	0	0	0	0	0	0	0	0	0	0	0	0	0	0	0	0	0	0	No Reactivo	0		0	Female	71-80 años	Monsefú	0	312.70001	Chiclayo
441	30-jun-20	20	1	0	0	1	0	1	1	0	0	0	0	0	0	0	0	0	0	0	0	0	0	0	0	0	0	0	0	1	0	0	0	Ig M (+) e Ig G (+)	1		0	Male	9-20 años	Pacora	1	272.70001	Lambayeque
90	30-jun-20	46	1	0	0	0	0	0	0	0	0	0	0	0	0	0	0	0	0	0	0	0	0	0	0	0	0	0	0	0	0	0	0	No Reactivo	0		0	Female	41-50 años	Chongoyape	0	352.10001	Chiclayo
1282	30-jun-20	50	3	1	0	0	0	0	0	0	0	0	0	0	0	0	0	0	0	0	0	0	0	0	0	0	0	0	0	0	0	0	0	No Reactivo	0	< 14 dias	0	Female	41-50 años	Chiclayo	0	347.60001	Chiclayo
443	30-jun-20	44	3	0	0	0	1	0	0	0	0	0	0	0	0	0	0	0	0	0	0	0	0	0	0	0	0	0	0	0	0	0	1	Ig M (+)	1	< 14 dias	0	Male	41-50 años	Chiclayo	1	347.60001	Chiclayo
1237	30-jun-20	31	3	0	0	0	0	0	0	0	0	0	0	0	0	0	0	0	0	0	0	0	0	0	0	0	0	0	0	0	0	0	0	Ig M (+) e Ig G (+)	1	> 14 dias	0	Male	31-40 años	Chiclayo	0	347.60001	Chiclayo
687	30-jun-20	41	3	0	0	0	0	0	0	0	0	0	0	0	0	0	0	0	0	0	0	0	0	0	0	0	0	1	0	0	1	0	1	No Reactivo	0	< 14 dias	1	Female	41-50 años	Chiclayo	0	347.60001	Chiclayo
637	30-jun-20	9	2	0	0	0	1	0	0	0	0	0	0	0	0	0	0	0	0	0	0	0	0	0	0	0	0	0	0	0	0	0	0	No Reactivo	0	< 14 dias	0	Female	9-20 años	Olmos	1	416.79999	Lambayeque
396	30-jun-20	23	3	0	0	0	0	0	0	0	0	0	0	0	0	0	0	0	0	0	0	0	0	0	0	0	0	0	0	0	0	0	0	Ig M (+) e Ig G (+)	1		0	Male	21-30 años	Chiclayo	0	347.60001	Chiclayo
1300	30-jun-20	53	3	1	0	0	0	0	0	0	0	0	0	0	0	0	0	0	0	0	0	0	0	0	0	0	0	0	0	0	0	0	0	No Reactivo	0	> 14 dias	0	Female	51-60 años	Chiclayo	0	347.60001	Chiclayo
92	30-jun-20	65	1	1	0	0	0	0	0	0	0	0	0	0	0	0	0	0	0	0	0	0	0	0	0	0	0	0	0	0	0	0	0	No Reactivo	0		0	Male	61-70 años	Chongoyape	0	352.10001	Chiclayo
455	30-jun-20	20	3	1	0	0	0	0	0	0	0	0	0	0	0	0	0	0	0	0	0	0	0	0	0	0	0	1	0	0	0	0	1	No Reactivo	0		1	Male	9-20 años	Chiclayo	0	347.60001	Chiclayo
467	30-jun-20	48	3	0	0	0	0	0	0	0	0	0	0	0	0	0	0	0	0	0	0	0	0	0	0	0	0	0	0	0	0	0	0	No Reactivo	0	< 14 dias	0	Female	41-50 años	Chiclayo	0	347.60001	Chiclayo
1189	30-jun-20	27	2	0	1	0	0	1	0	0	0	0	0	0	0	0	0	0	0	0	0	0	0	1	0	0	0	0	0	0	0	0	0	No Reactivo	0		1	Male	21-30 años	Motupe	1	343.39999	Lambayeque
431	30-jun-20	25	1	0	0	0	0	0	0	0	0	0	0	0	0	0	0	0	0	0	0	0	0	0	0	0	0	0	0	0	0	1	0	No Reactivo	0		0	Female	21-30 años	Pacora	0	272.70001	Lambayeque
914	30-jun-20	17	3	0	0	0	0	0	0	0	0	0	0	0	0	0	0	0	0	0	0	0	0	0	0	0	0	0	0	0	0	0	1	Ig M (+) e Ig G (+)	1		0	Male	9-20 años	José L. Ortiz	0	282	Chiclayo
1029	30-jun-20	57	3	0	0	0	0	0	0	0	0	0	0	0	0	0	0	0	0	0	0	0	0	0	0	0	0	0	0	0	0	0	0	No Reactivo	0	< 14 dias	0	Male	51-60 años	Chiclayo	0	347.60001	Chiclayo
632	30-jun-20	72	2	0	0	0	0	0	0	0	0	0	0	0	0	0	0	0	0	0	0	0	0	0	0	0	0	0	0	0	0	0	0	No Reactivo	0		0	Female	71-80 años	Olmos	0	416.79999	Lambayeque
1036	30-jun-20	44	3	0	0	0	0	0	0	0	0	0	0	0	0	0	0	0	0	0	0	0	0	0	0	0	0	0	0	0	0	1	0	No Reactivo	0		0	Male	41-50 años	Chiclayo	0	347.60001	Chiclayo
164	30-jun-20	24	3	1	0	0	0	0	0	0	0	0	0	0	0	0	0	0	0	0	0	0	0	0	0	0	0	0	0	0	0	0	0	No Reactivo	0		0	Female	21-30 años	Chiclayo	0	347.60001	Chiclayo
923	30-jun-20	17	3	1	0	0	0	1	0	0	0	0	1	0	0	0	0	0	0	0	0	0	0	0	0	0	0	0	0	0	0	0	1	No Reactivo	0	< 14 dias	0	Female	9-20 años	José L. Ortiz	1	282	Chiclayo
458	30-jun-20	47	3	1	0	0	0	0	0	0	0	0	0	0	0	0	0	0	0	0	0	1	0	0	0	0	0	0	0	0	0	0	1	No Reactivo	0		1	Female	41-50 años	Chiclayo	0	347.60001	Chiclayo
103	30-jun-20	27	1	0	0	0	0	0	0	0	0	0	0	0	0	0	0	0	0	0	0	0	0	0	0	0	0	0	0	0	0	0	0	No Reactivo	0		0	Male	21-30 años	Illimo	0	428.39999	Lambayeque
1043	30-jun-20	48	3	0	0	0	0	0	0	0	0	0	0	0	0	0	0	0	0	0	0	0	0	0	0	0	0	0	0	0	0	0	0	No Reactivo	0		0	Male	41-50 años	Chiclayo	0	347.60001	Chiclayo
1105	30-jun-20	26	3	0	0	0	0	0	0	0	0	0	0	0	0	0	0	0	0	0	0	0	0	0	0	0	0	0	0	0	0	0	0	Ig M (+) e Ig G (+)	1		0	Female	21-30 años	José L. Ortiz	0	282	Chiclayo
427	30-jun-20	55	3	1	0	0	0	0	0	0	0	0	0	0	0	0	0	0	0	0	0	0	0	0	0	0	0	1	0	0	0	0	1	No Reactivo	0	> 14 dias	1	Male	51-60 años	Chiclayo	0	347.60001	Chiclayo
1098	30-jun-20	43	3	0	0	0	0	0	0	0	0	0	0	0	0	0	0	0	0	0	0	0	0	0	0	0	0	0	0	0	0	0	0	Ig M (+) e Ig G (+)	1		0	Female	41-50 años	José L. Ortiz	0	282	Chiclayo
1855	30-jun-20	29	3	0	0	0	0	0	0	0	0	0	0	0	0	0	0	0	0	0	0	0	0	0	0	0	0	0	0	0	0	0	0	No Reactivo	0		0	Male	21-30 años	Chiclayo	0	347.60001	Chiclayo
117	30-jun-20	37	1	0	0	0	0	0	0	0	0	0	0	0	0	0	0	0	0	0	0	0	0	0	0	0	0	0	0	0	0	0	0	No Reactivo	0		0	Female	31-40 años	Chongoyape	0	352.10001	Chiclayo
1418	30-jun-20	44	1	0	0	0	0	0	0	0	0	0	0	0	0	0	0	0	0	0	0	0	0	0	0	0	0	0	0	0	0	0	1	No Reactivo	0		0	Male	41-50 años	Reque	0	366.10001	Chiclayo
113	30-jun-20	70	1	0	0	0	0	0	0	0	0	0	0	0	0	0	0	0	0	0	0	0	0	0	0	0	0	0	0	0	0	0	0	No Reactivo	0		0	Male	61-70 años	Chongoyape	0	352.10001	Chiclayo
1842	30-jun-20	40	1	0	0	0	0	0	0	0	0	0	0	0	0	0	0	0	0	0	0	0	0	0	0	0	0	0	0	0	0	0	0	No Reactivo	0		0	Male	31-40 años	Oyotún	0	306	Chiclayo
428	30-jun-20	52	3	1	1	1	0	0	0	0	0	0	0	0	0	0	0	0	0	0	0	0	0	0	0	0	0	0	0	0	0	0	0	No Reactivo	0		0	Female	51-60 años	Chiclayo	1	347.60001	Chiclayo
353	30-jun-20	43	2	0	0	0	0	0	0	0	0	0	0	0	0	0	0	0	0	0	0	0	0	0	0	0	0	0	0	0	0	0	1	No Reactivo	0		0	Female	41-50 años	Monsefú	0	312.70001	Chiclayo
99	30-jun-20	37	1	0	0	0	0	0	0	0	0	0	0	0	0	0	0	0	0	0	0	0	0	0	0	0	0	0	0	0	0	0	0	No Reactivo	0		0	Female	31-40 años	Chongoyape	0	352.10001	Chiclayo
1180	30-jun-20	66	2	0	0	0	0	0	1	0	0	0	1	0	0	0	0	0	0	0	0	0	0	0	0	0	0	0	0	0	0	0	1	No Reactivo	0		0	Female	61-70 años	Motupe	1	343.39999	Lambayeque
617	30-jun-20	83	2	1	0	0	0	0	0	0	0	0	0	0	0	0	0	0	0	0	0	0	0	0	0	0	0	0	0	0	0	0	0	No Reactivo	0		0	Male	> 80 años	Olmos	0	416.79999	Lambayeque
1433	30-jun-20	30	1	0	0	0	0	0	0	0	0	0	0	0	0	0	0	0	0	0	0	0	0	0	0	0	0	0	0	0	0	0	0	No Reactivo	0		0	Male	21-30 años	Reque	0	366.10001	Chiclayo
107	30-jun-20	66	1	0	0	0	0	0	0	0	0	0	0	0	0	0	0	0	0	0	0	0	0	0	0	0	0	0	0	0	0	0	0	Ig M (+)	1		0	Male	61-70 años	Chongoyape	0	352.10001	Chiclayo
1033	30-jun-20	71	3	0	0	0	0	0	0	0	0	0	0	0	0	0	0	0	0	0	0	0	0	0	0	0	0	0	0	0	0	0	0	No Reactivo	0		0	Male	71-80 años	Chiclayo	0	347.60001	Chiclayo
437	30-jun-20	81	1	1	0	1	0	0	0	0	0	0	1	0	0	0	0	0	0	0	0	0	0	0	0	0	0	1	0	0	1	1	0	No Reactivo	0		1	Male	> 80 años	Pacora	1	272.70001	Lambayeque
62	30-jun-20	64	1	0	0	0	0	0	0	0	0	0	0	0	0	0	0	0	0	0	0	0	0	0	0	0	0	0	0	0	0	0	0	Ig M (+) e Ig G (+)	1		0	Female	61-70 años	Incahuasi	0	325.70001	Lambayeque
695	30-jun-20	19	3	1	0	0	0	0	0	0	0	0	0	0	0	0	0	0	0	0	0	0	0	0	0	0	0	0	0	0	0	0	0	No Reactivo	0		0	Female	9-20 años	Chiclayo	0	347.60001	Chiclayo
59	30-jun-20	60	1	1	0	0	0	0	0	0	0	0	0	0	0	0	0	0	0	0	0	0	0	0	0	0	0	0	0	0	0	0	0	No Reactivo	0		0	Male	51-60 años	Illimo	0	428.39999	Lambayeque
1276	30-jun-20	39	3	1	0	0	0	0	0	0	0	0	0	0	0	0	0	0	0	0	0	0	0	0	0	0	0	0	0	0	0	0	0	No Reactivo	0		0	Male	31-40 años	Chiclayo	0	347.60001	Chiclayo
642	30-jun-20	83	2	1	0	0	0	0	0	0	0	0	0	0	0	0	0	0	0	0	0	1	0	0	0	0	0	0	0	0	0	0	0	Ig M (+) e Ig G (+)	1		1	Female	> 80 años	Olmos	0	416.79999	Lambayeque
334	30-jun-20	68	2	0	0	0	0	0	0	0	0	0	0	0	0	0	0	0	0	0	0	0	0	0	0	0	0	0	0	0	0	0	0	No Reactivo	0		0	Female	61-70 años	Monsefú	0	312.70001	Chiclayo
344	30-jun-20	23	2	0	1	1	1	1	1	0	0	0	0	0	1	1	0	0	0	0	0	0	0	0	0	0	0	0	0	0	1	0	1	Ig M (+) e Ig G (+)	1	> 14 dias	0	Male	21-30 años	Monsefú	1	312.70001	Chiclayo
346	30-jun-20	20	2	1	1	1	1	1	1	1	0	0	0	0	0	0	0	0	0	0	0	0	0	0	0	0	0	0	0	0	0	0	0	No Reactivo	0	< 14 dias	0	Male	9-20 años	Monsefú	1	312.70001	Chiclayo
179	30-jun-20	53	3	1	0	0	0	0	0	0	0	0	0	0	0	0	0	0	0	0	0	1	0	0	0	0	0	0	0	0	0	0	0	No Reactivo	0	> 14 dias	1	Male	51-60 años	Chiclayo	0	347.60001	Chiclayo
681	30-jun-20	22	3	0	0	1	1	0	0	0	0	0	0	0	0	0	0	0	0	0	0	0	0	0	0	0	0	0	0	0	1	0	1	No Reactivo	0		0	Female	21-30 años	Chiclayo	1	347.60001	Chiclayo
1427	30-jun-20	68	1	1	0	0	0	0	0	0	0	0	0	0	0	0	0	0	0	0	0	1	0	0	0	0	0	0	0	0	0	0	0	No Reactivo	0	< 14 dias	1	Female	61-70 años	Reque	0	366.10001	Chiclayo
1206	30-jun-20	29	2	0	1	0	0	1	0	0	0	0	0	0	0	0	0	0	0	0	0	0	0	0	0	0	0	0	0	0	0	0	0	Ig M (+) e Ig G (+)	1	< 14 dias	0	Male	21-30 años	Motupe	1	343.39999	Lambayeque
337	30-jun-20	40	1	0	0	0	0	0	0	0	0	0	0	0	0	0	0	0	0	0	0	0	0	0	0	0	0	0	0	0	0	0	0	Ig M (+) e Ig G (+)	1		0	Female	31-40 años	Chongoyape	0	352.10001	Chiclayo
75	30-jun-20	28	1	1	0	0	0	0	0	0	0	0	0	0	0	0	0	0	0	0	0	0	0	0	0	0	0	0	0	0	0	0	0	No Reactivo	0		0	Male	21-30 años	Illimo	0	428.39999	Lambayeque
1295	30-jun-20	41	3	1	0	0	0	0	0	0	0	0	0	0	0	0	0	0	0	0	0	0	0	0	0	0	0	0	0	0	0	0	0	No Reactivo	0		0	Male	41-50 años	Chiclayo	0	347.60001	Chiclayo
638	30-jun-20	41	2	0	0	0	1	0	1	0	0	0	0	0	0	0	0	0	0	0	0	0	0	0	0	0	0	0	0	0	1	1	0	No Reactivo	0		0	Female	41-50 años	Olmos	1	416.79999	Lambayeque
940	30-jun-20	14	3	0	0	0	0	0	0	0	0	0	0	0	0	0	0	0	0	0	0	0	0	0	0	0	0	0	0	0	0	0	0	No Reactivo	0		0	Male	9-20 años	José L. Ortiz	0	282	Chiclayo
1430	30-jun-20	63	1	0	0	0	0	0	0	0	0	0	0	0	0	0	0	0	0	0	0	0	0	0	0	0	0	1	0	0	0	0	0	No Reactivo	0		1	Male	61-70 años	Reque	0	366.10001	Chiclayo
345	30-jun-20	43	2	0	1	1	1	1	1	0	0	0	0	0	0	0	0	0	0	0	0	0	0	0	0	0	0	0	0	0	0	0	0	No Reactivo	0	< 14 dias	0	Male	41-50 años	Monsefú	1	312.70001	Chiclayo
640	30-jun-20	37	2	1	0	0	1	0	1	0	0	0	0	0	0	0	0	0	0	0	0	0	0	0	0	0	0	0	0	0	0	0	0	No Reactivo	0		0	Male	31-40 años	Olmos	1	416.79999	Lambayeque
129	30-jun-20	15	3	1	0	0	0	0	0	0	0	0	0	0	1	1	0	0	0	0	0	0	0	0	0	0	0	0	0	0	0	0	1	Ig M (+) e Ig G (+)	1		0	Male	9-20 años	Chiclayo	1	347.60001	Chiclayo
432	30-jun-20	44	1	0	0	0	0	0	0	0	0	0	0	0	0	0	0	0	0	0	0	0	0	0	0	0	0	0	0	0	0	0	0	No Reactivo	0	< 14 dias	0	Female	41-50 años	Pacora	0	272.70001	Lambayeque
60	30-jun-20	33	1	0	0	0	0	0	0	0	0	0	0	0	0	0	0	0	0	0	0	0	0	0	0	0	0	1	0	0	0	0	0	No Reactivo	0		1	Female	31-40 años	Illimo	0	428.39999	Lambayeque
487	30-jun-20	20	3	0	0	0	0	1	0	0	0	0	0	0	0	0	0	0	0	0	0	0	0	0	0	0	0	0	0	0	0	0	0	Ig M (+)	1		0	Female	9-20 años	Chiclayo	1	347.60001	Chiclayo
1111	30-jun-20	40	3	1	0	0	0	0	0	0	0	0	0	0	0	0	0	0	0	0	0	0	0	0	0	0	0	0	0	0	0	0	0	Ig G (+)	1	> 14 dias	0	Male	31-40 años	José L. Ortiz	0	282	Chiclayo
479	30-jun-20	69	3	0	0	0	0	0	0	0	0	0	0	0	0	0	0	0	0	0	0	0	0	0	0	0	0	0	0	0	0	0	0	No Reactivo	0		0	Female	61-70 años	Chiclayo	0	347.60001	Chiclayo
1195	30-jun-20	47	2	0	0	0	0	0	0	0	0	0	0	0	0	0	0	0	0	0	0	0	0	0	0	0	0	0	0	0	0	0	1	No Reactivo	0		0	Male	41-50 años	Motupe	0	343.39999	Lambayeque
1009	30-jun-20	35	3	1	1	0	1	0	0	0	1	1	1	1	0	0	1	1	1	0	0	0	0	0	0	0	0	0	1	1	1	1	0	Ig M (+) e Ig G (+)	1		0	Female	31-40 años	Chiclayo	1	347.60001	Chiclayo
395	30-jun-20	29	3	0	0	0	0	0	0	0	0	0	0	0	0	0	0	0	0	0	0	0	0	0	0	0	0	1	0	0	0	0	0	Ig M (+) e Ig G (+)	1		1	Male	21-30 años	Chiclayo	0	347.60001	Chiclayo
94	30-jun-20	40	1	0	0	0	0	0	0	0	0	0	0	0	0	0	0	0	0	0	0	0	0	0	0	0	0	0	0	0	0	0	0	No Reactivo	0		0	Female	31-40 años	Chongoyape	0	352.10001	Chiclayo
1181	30-jun-20	31	2	0	0	0	0	0	0	0	0	0	0	0	0	0	0	0	0	0	0	0	0	0	0	0	0	0	0	0	0	0	1	No Reactivo	0	> 14 dias	0	Female	31-40 años	Motupe	0	343.39999	Lambayeque
1306	30-jun-20	53	3	1	0	0	0	0	0	0	0	0	0	0	0	0	0	0	0	0	0	0	0	0	0	0	0	0	0	0	0	0	0	No Reactivo	0	< 14 dias	0	Male	51-60 años	Chiclayo	0	347.60001	Chiclayo
942	30-jun-20	18	3	0	0	0	0	0	0	0	0	0	0	0	0	0	0	0	0	0	0	0	0	0	0	0	0	0	0	0	0	0	0	No Reactivo	0		0	Male	9-20 años	José L. Ortiz	0	282	Chiclayo
1186	30-jun-20	32	2	0	0	0	0	0	0	0	0	0	0	0	0	0	0	0	0	0	0	0	0	0	0	0	0	0	0	0	0	0	0	No Reactivo	0	< 14 dias	1	Female	31-40 años	Motupe	0	343.39999	Lambayeque
340	30-jun-20	54	2	0	0	0	0	0	0	0	0	0	0	0	0	0	0	0	0	0	0	0	0	0	0	0	0	0	0	0	0	0	0	No Reactivo	0		0	Male	51-60 años	Monsefú	0	312.70001	Chiclayo
675	30-jun-20	57	3	1	0	0	0	0	0	0	0	0	0	0	0	0	0	0	0	0	0	0	0	0	0	0	0	0	0	0	0	0	0	No Reactivo	0		0	Male	51-60 años	Chiclayo	0	347.60001	Chiclayo
438	30-jun-20	14	1	1	0	0	0	0	0	0	0	0	0	0	0	0	0	0	0	0	0	0	0	0	0	0	0	0	0	0	0	0	0	No Reactivo	0		0	Female	9-20 años	Pacora	0	272.70001	Lambayeque
1425	30-jun-20	20	1	0	0	0	0	0	0	0	0	0	0	0	0	0	0	0	0	0	0	0	0	0	0	0	0	0	0	0	0	0	1	Ig M (+) e Ig G (+)	1		0	Male	9-20 años	Reque	0	366.10001	Chiclayo
619	30-jun-20	46	2	1	0	0	1	0	0	0	0	1	0	0	0	0	0	1	0	0	0	0	0	0	0	0	0	0	0	0	0	0	0	Ig M (+) e Ig G (+)	1		0	Male	41-50 años	Olmos	1	416.79999	Lambayeque
1312	30-jun-20	38	3	1	0	0	0	0	0	0	0	0	0	0	0	0	0	0	0	0	0	0	0	0	0	0	0	0	0	1	0	0	0	No Reactivo	0		0	Male	31-40 años	Chiclayo	0	347.60001	Chiclayo
941	30-jun-20	43	3	0	0	0	0	0	0	0	0	0	0	0	0	0	0	0	0	0	0	0	0	0	0	0	0	0	0	0	0	0	1	No Reactivo	0		0	Male	41-50 años	José L. Ortiz	0	282	Chiclayo
677	30-jun-20	52	3	1	0	0	1	0	0	0	0	0	0	0	0	0	0	0	0	0	0	1	0	0	0	0	0	0	0	0	0	0	1	No Reactivo	0		1	Male	51-60 años	Chiclayo	1	347.60001	Chiclayo
679	30-jun-20	35	3	1	0	0	0	0	0	0	0	0	0	0	0	0	0	0	0	0	0	0	0	0	0	0	0	0	0	1	1	1	0	No Reactivo	0		0	Male	31-40 años	Chiclayo	0	347.60001	Chiclayo
1125	30-jun-20	36	3	0	0	0	0	0	0	0	0	0	0	0	0	0	0	0	0	0	0	0	0	0	0	0	0	0	0	0	0	0	0	No Reactivo	0		0	Male	31-40 años	José L. Ortiz	0	282	Chiclayo
1185	30-jun-20	27	2	0	0	0	0	0	0	0	0	0	0	0	0	0	0	0	0	0	0	0	0	0	0	0	0	0	0	0	1	1	1	Ig M (+) e Ig G (+)	1		0	Male	21-30 años	Motupe	0	343.39999	Lambayeque
1177	30-jun-20	26	2	0	0	0	0	0	0	0	0	0	0	0	0	0	0	0	0	0	0	0	0	0	0	0	0	0	0	0	0	0	1	No Reactivo	0		0	Female	21-30 años	Motupe	0	343.39999	Lambayeque
392	30-jun-20	32	3	0	0	0	0	0	0	0	0	0	0	0	0	0	0	0	0	0	0	0	0	0	0	0	0	0	0	0	0	0	0	Ig M (+) e Ig G (+)	1		0	Female	31-40 años	Chiclayo	0	347.60001	Chiclayo
450	30-jun-20	49	3	1	0	0	0	0	0	0	0	0	0	0	0	0	0	0	0	0	0	0	0	0	0	0	0	0	0	0	0	0	1	No Reactivo	0	> 14 dias	0	Male	41-50 años	Chiclayo	0	347.60001	Chiclayo
327	30-jun-20	78	2	0	0	0	0	1	0	0	0	0	0	0	0	0	0	0	0	0	0	0	0	0	0	0	0	0	0	0	0	0	0	No Reactivo	0	> 14 dias	0	Female	71-80 años	Monsefú	1	312.70001	Chiclayo
350	30-jun-20	31	2	0	1	1	0	1	0	0	0	0	0	0	0	0	0	0	0	0	0	0	0	0	0	0	0	0	0	0	0	0	1	No Reactivo	0		0	Female	31-40 años	Monsefú	1	312.70001	Chiclayo
1202	30-jun-20	25	2	0	0	0	0	0	0	0	0	0	0	0	0	0	0	0	0	0	0	0	0	0	0	0	0	0	0	0	0	0	1	No Reactivo	0	< 14 dias	0	Female	21-30 años	Motupe	0	343.39999	Lambayeque
88	30-jun-20	63	1	0	0	0	0	0	0	0	0	0	0	0	0	0	0	0	0	0	0	0	0	0	0	0	0	0	0	0	0	0	0	No Reactivo	0		0	Female	61-70 años	Chongoyape	0	352.10001	Chiclayo
131	30-jun-20	30	3	1	0	1	0	0	0	0	0	0	0	0	0	0	0	0	0	0	0	0	0	0	0	0	0	0	0	0	0	0	0	Ig M (+) e Ig G (+)	1	> 14 dias	0	Female	21-30 años	Chiclayo	1	347.60001	Chiclayo
352	30-jun-20	45	2	0	0	0	0	0	0	0	0	0	0	0	0	0	0	0	0	0	0	0	0	0	0	0	0	0	0	0	0	0	1	No Reactivo	0		0	Male	41-50 años	Monsefú	0	312.70001	Chiclayo
686	30-jun-20	48	3	0	0	0	0	0	0	0	0	0	0	0	0	0	0	0	0	0	0	0	0	0	0	0	0	0	0	0	0	0	0	No Reactivo	0		0	Male	41-50 años	Chiclayo	0	347.60001	Chiclayo
1264	30-jun-20	53	3	0	0	0	0	0	0	0	0	0	0	0	0	0	0	0	0	0	0	0	0	0	0	0	0	0	0	0	0	0	0	No Reactivo	0	< 14 dias	0	Female	51-60 años	Chiclayo	0	347.60001	Chiclayo
434	30-jun-20	46	1	0	0	0	0	0	0	0	0	0	0	0	0	0	0	0	0	0	0	0	0	0	0	0	0	0	0	0	0	0	0	No Reactivo	0		0	Male	41-50 años	Pacora	0	272.70001	Lambayeque
69	30-jun-20	32	1	1	1	1	1	1	1	0	0	0	0	0	0	0	0	0	0	0	0	0	0	0	0	0	0	0	0	0	0	0	0	Ig G (+)	1		0	Male	31-40 años	Illimo	1	428.39999	Lambayeque
483	30-jun-20	10	3	1	0	0	0	0	0	0	0	0	0	0	0	0	0	0	0	0	0	0	0	0	0	0	0	0	0	0	0	0	0	No Reactivo	0		0	Female	9-20 años	Chiclayo	0	347.60001	Chiclayo
1173	30-jun-20	72	2	0	0	0	0	0	0	0	0	0	0	0	0	0	0	0	0	0	0	0	0	1	0	0	0	0	0	0	0	0	1	No Reactivo	0		1	Female	71-80 años	Motupe	0	343.39999	Lambayeque
132	30-jun-20	12	3	1	0	0	0	0	0	0	0	0	0	0	1	1	0	0	0	0	0	0	0	0	0	0	0	0	0	0	0	1	0	Ig M (+) e Ig G (+)	1		0	Male	9-20 años	Chiclayo	1	347.60001	Chiclayo
1272	30-jun-20	34	3	1	0	0	0	0	0	0	0	0	0	0	0	0	0	0	0	0	0	0	0	0	0	0	0	0	0	0	0	0	0	No Reactivo	0	< 14 dias	0	Male	31-40 años	Chiclayo	0	347.60001	Chiclayo
915	30-jun-20	31	3	0	0	0	0	0	0	0	0	0	0	0	0	0	0	0	0	0	0	0	0	0	0	0	0	0	0	0	0	0	1	Ig M (+) e Ig G (+)	1		0	Male	31-40 años	José L. Ortiz	0	282	Chiclayo
924	30-jun-20	14	3	1	0	0	0	0	0	0	0	0	1	0	0	0	0	0	0	0	0	0	0	0	0	0	0	0	0	0	1	1	1	Ig M (+) e Ig G (+)	1		0	Female	9-20 años	José L. Ortiz	1	282	Chiclayo
685	30-jun-20	45	3	1	0	0	0	0	0	0	0	0	0	0	0	0	0	0	0	0	0	0	0	0	0	0	0	0	0	0	0	0	1	No Reactivo	0		0	Male	41-50 años	Chiclayo	0	347.60001	Chiclayo
1208	30-jun-20	34	2	0	0	0	0	0	0	0	0	0	0	0	0	0	0	0	0	0	0	0	0	0	0	0	0	0	0	0	0	0	0	Ig M (+) e Ig G (+)	1		0	Male	31-40 años	Motupe	0	343.39999	Lambayeque
109	30-jun-20	32	1	0	0	0	0	0	0	0	0	0	0	0	0	0	0	0	0	0	0	0	0	0	0	0	0	0	0	0	0	0	0	No Reactivo	0		0	Male	31-40 años	Chongoyape	0	352.10001	Chiclayo
338	30-jun-20	20	1	0	0	0	0	0	0	0	0	0	0	0	0	0	0	0	0	0	0	0	0	0	0	0	0	0	0	0	0	0	1	Ig M (+) e Ig G (+)	1		0	Female	9-20 años	Chongoyape	0	352.10001	Chiclayo
1844	30-jun-20	22	1	0	0	0	0	0	0	0	0	0	0	0	0	0	0	0	0	0	0	0	0	0	0	0	0	0	0	0	0	0	0	Ig M (+) e Ig G (+)	1		0	Male	21-30 años	Oyotún	0	306	Chiclayo
1217	30-jun-20	38	2	0	1	1	0	0	0	1	0	0	1	0	1	1	1	0	1	0	0	0	0	0	0	0	0	0	0	0	0	0	1	Ig M (+) e Ig G (+)	1	< 14 dias	0	Female	31-40 años	Motupe	1	343.39999	Lambayeque
1200	30-jun-20	55	2	0	0	1	0	0	0	0	0	0	1	0	0	0	0	0	0	0	0	0	0	0	0	1	0	0	0	0	0	0	0	No Reactivo	0		1	Male	51-60 años	Motupe	1	343.39999	Lambayeque
917	30-jun-20	54	3	0	0	0	0	0	0	0	0	0	0	0	0	0	0	0	0	0	0	1	0	0	0	0	0	0	0	0	1	0	1	Ig M (+) e Ig G (+)	1		1	Male	51-60 años	José L. Ortiz	0	282	Chiclayo
916	30-jun-20	31	3	0	0	0	0	0	0	0	0	0	0	0	0	0	0	0	0	0	0	0	0	0	0	0	0	0	0	0	0	0	0	Ig M (+) e Ig G (+)	1		0	Male	31-40 años	José L. Ortiz	0	282	Chiclayo
183	30-jun-20	83	3	1	0	0	0	0	0	0	0	0	0	0	0	0	0	0	0	0	0	1	0	0	0	0	0	0	0	0	0	0	0	No Reactivo	0		1	Female	> 80 años	Chiclayo	0	347.60001	Chiclayo
348	30-jun-20	61	2	0	0	0	1	1	0	0	0	0	0	0	0	0	0	0	0	0	0	0	0	0	0	0	0	0	0	0	0	0	0	No Reactivo	0		0	Female	61-70 años	Monsefú	1	312.70001	Chiclayo
1851	30-jun-20	21	1	0	0	0	0	0	0	0	0	0	0	0	0	0	0	0	0	0	0	0	0	0	0	0	0	0	0	0	0	0	0	No Reactivo	0		0	Male	21-30 años	Cayalti	0	437.10001	Chiclayo
102	30-jun-20	22	1	0	0	0	0	0	0	0	0	0	0	0	0	0	0	0	0	0	0	0	0	0	0	0	0	0	0	0	0	0	0	No Reactivo	0		0	Male	21-30 años	Chongoyape	0	352.10001	Chiclayo
694	30-jun-20	58	3	0	0	0	0	0	0	0	0	0	0	0	0	0	0	0	0	0	0	1	0	0	0	0	0	1	0	1	0	0	0	No Reactivo	0		1	Female	51-60 años	Chiclayo	0	347.60001	Chiclayo
331	30-jun-20	46	2	0	1	1	1	1	1	1	0	0	0	0	0	0	0	0	0	0	0	0	0	0	0	0	0	1	0	0	0	0	0	No Reactivo	0	> 14 dias	1	Female	41-50 años	Monsefú	1	312.70001	Chiclayo
328	30-jun-20	43	2	0	0	0	0	1	0	0	0	0	0	0	1	1	0	0	0	0	0	0	0	0	0	0	0	0	0	0	0	0	0	No Reactivo	0		0	Male	41-50 años	Monsefú	1	312.70001	Chiclayo
949	30-jun-20	42	3	0	0	0	0	0	0	0	0	0	0	0	0	0	0	0	0	0	0	0	0	0	0	0	0	0	0	0	0	0	1	Ig M (+) e Ig G (+)	1		0	Female	41-50 años	José L. Ortiz	0	282	Chiclayo
330	30-jun-20	59	2	0	0	0	0	0	0	0	0	0	1	0	0	0	0	0	0	0	0	0	0	0	0	0	0	0	0	0	0	0	0	No Reactivo	0	> 14 dias	0	Male	51-60 años	Monsefú	1	312.70001	Chiclayo
1050	30-jun-20	48	3	0	0	0	0	0	0	0	0	0	0	0	0	0	0	0	0	0	0	0	0	0	0	0	0	0	0	0	0	0	0	No Reactivo	0		0	Female	41-50 años	Chiclayo	0	347.60001	Chiclayo
167	30-jun-20	41	3	1	0	0	0	0	0	0	0	0	0	0	0	0	0	0	0	0	0	1	0	0	0	0	0	0	0	0	0	0	0	No Reactivo	0		1	Male	41-50 años	Chiclayo	0	347.60001	Chiclayo
1847	30-jun-20	62	1	0	0	0	0	0	0	0	0	0	0	0	0	0	0	0	0	0	0	0	0	0	0	0	0	0	0	0	0	0	0	No Reactivo	0		0	Male	61-70 años	Nueva Arica	0	526.5	Chiclayo
1095	30-jun-20	23	3	0	0	0	0	0	0	0	0	0	0	0	0	0	0	0	0	0	0	0	0	0	0	0	0	0	0	0	0	0	0	Ig M (+) e Ig G (+)	1	> 14 dias	0	Female	21-30 años	José L. Ortiz	0	282	Chiclayo
1085	30-jun-20	47	3	0	0	0	0	0	0	0	0	0	0	0	0	0	0	0	0	0	0	0	0	0	0	0	0	0	0	0	0	0	0	Ig M (+) e Ig G (+)	1		0	Female	41-50 años	José L. Ortiz	0	282	Chiclayo
1249	30-jun-20	44	3	0	0	0	0	0	0	0	0	0	0	0	0	0	0	0	0	0	0	0	0	0	0	0	0	0	0	0	0	0	0	Ig M (+) e Ig G (+)	1		0	Male	41-50 años	Chiclayo	0	347.60001	Chiclayo
451	30-jun-20	35	3	1	0	1	0	0	0	0	0	0	1	0	1	1	0	0	0	0	0	0	0	0	0	0	0	0	0	0	0	0	1	Ig M (+) e Ig G (+)	1	< 14 dias	0	Male	31-40 años	Chiclayo	1	347.60001	Chiclayo
429	30-jun-20	53	3	1	0	0	0	0	0	0	0	0	0	0	0	0	0	0	0	0	0	0	0	0	0	0	0	0	0	1	0	0	0	No Reactivo	0		0	Male	51-60 años	Chiclayo	0	347.60001	Chiclayo
689	30-jun-20	28	3	0	0	0	1	0	0	0	0	0	1	0	0	0	0	0	0	0	0	0	0	0	0	0	0	0	0	0	0	0	1	No Reactivo	0		0	Female	21-30 años	Chiclayo	1	347.60001	Chiclayo
170	30-jun-20	58	3	1	0	0	0	0	0	0	0	0	0	0	0	0	0	0	0	0	0	1	0	0	0	0	0	0	0	0	0	0	0	No Reactivo	0		1	Male	51-60 años	Chiclayo	0	347.60001	Chiclayo
1420	30-jun-20	51	1	0	0	0	0	0	0	0	0	0	0	0	0	0	0	0	0	0	0	0	0	0	0	0	0	1	0	0	0	0	1	No Reactivo	0		1	Male	51-60 años	Reque	0	366.10001	Chiclayo
477	30-jun-20	36	3	0	0	0	0	0	0	0	0	0	0	0	0	0	0	0	0	0	0	0	0	0	0	0	0	1	0	0	0	1	0	Ig M (+) e Ig G (+)	1		1	Male	31-40 años	Chiclayo	0	347.60001	Chiclayo
101	30-jun-20	42	1	1	0	0	0	0	0	0	0	0	0	0	0	0	0	0	0	0	0	0	0	0	0	0	0	0	0	0	0	0	0	Ig M (+) e Ig G (+)	1		0	Male	41-50 años	Illimo	0	428.39999	Lambayeque
433	30-jun-20	55	1	1	0	0	0	0	0	1	0	0	0	0	0	0	1	0	0	0	0	0	0	0	0	0	0	1	0	0	0	0	0	No Reactivo	0		1	Female	51-60 años	Pacora	1	272.70001	Lambayeque
435	30-jun-20	16	1	1	0	0	0	0	0	0	0	0	0	0	0	0	0	0	0	0	0	0	0	0	0	0	0	0	0	0	0	0	0	No Reactivo	0	> 14 dias	0	Male	9-20 años	Pacora	0	272.70001	Lambayeque
439	30-jun-20	86	1	1	0	0	0	0	0	0	0	0	0	0	0	0	0	0	0	0	0	0	0	0	0	0	0	0	0	0	0	0	0	No Reactivo	0		0	Female	> 80 años	Pacora	0	272.70001	Lambayeque
391	30-jun-20	32	3	0	0	0	0	0	0	0	0	0	0	0	0	0	0	0	0	0	0	0	0	0	0	0	0	0	0	0	0	0	0	No Reactivo	0		0	Male	31-40 años	Chiclayo	0	347.60001	Chiclayo
1211	30-jun-20	65	2	0	0	0	0	0	0	0	0	0	0	0	0	0	0	0	0	0	0	1	0	0	0	0	0	0	1	1	0	0	0	No Reactivo	0	< 14 dias	1	Male	61-70 años	Motupe	0	343.39999	Lambayeque
341	30-jun-20	60	2	0	0	0	0	0	0	0	0	0	0	0	0	0	0	0	0	0	0	0	1	0	0	0	0	1	0	0	0	0	0	No Reactivo	0		1	Female	51-60 años	Monsefú	0	312.70001	Chiclayo
625	30-jun-20	46	2	0	0	1	0	1	1	0	0	0	1	0	0	0	0	0	1	0	0	0	0	0	0	0	0	0	0	0	0	0	0	Ig M (+) e Ig G (+)	1		0	Male	41-50 años	Olmos	1	416.79999	Lambayeque
1135	30-jun-20	49	3	0	0	0	0	0	0	0	0	0	0	0	0	0	0	0	0	0	0	0	0	0	0	0	0	0	0	0	0	0	0	No Reactivo	0	> 14 dias	0	Male	41-50 años	José L. Ortiz	0	282	Chiclayo
342	30-jun-20	30	2	0	0	0	0	0	0	0	0	0	0	0	0	0	0	0	0	0	0	0	0	0	0	0	0	0	0	0	0	0	0	No Reactivo	0	< 14 dias	0	Male	21-30 años	Monsefú	0	312.70001	Chiclayo
436	30-jun-20	37	1	0	0	1	0	0	0	0	0	0	0	0	0	0	1	0	0	0	0	0	0	0	0	0	0	0	1	1	1	0	1	Ig M (+) e Ig G (+)	1	< 14 dias	0	Female	31-40 años	Pacora	1	272.70001	Lambayeque
424	30-jun-20	18	3	1	0	0	0	0	0	0	0	0	0	0	0	0	0	0	0	1	0	0	0	0	0	0	0	0	0	0	0	0	0	No Reactivo	0		0	Male	9-20 años	Chiclayo	1	347.60001	Chiclayo
683	30-jun-20	61	3	0	0	0	0	0	0	0	0	0	0	0	0	0	0	0	0	0	0	1	0	0	0	0	0	0	0	0	0	1	1	No Reactivo	0		1	Female	61-70 años	Chiclayo	0	347.60001	Chiclayo
397	30-jun-20	45	3	0	0	0	0	0	0	0	0	0	0	0	0	0	0	0	0	0	0	0	0	0	0	0	0	0	0	0	0	0	0	Ig M (+) e Ig G (+)	1	< 14 dias	0	Female	41-50 años	Chiclayo	0	347.60001	Chiclayo
324	30-jun-20	50	2	1	0	0	0	0	0	0	0	0	0	0	0	0	0	0	0	0	0	0	0	0	0	0	0	0	0	0	0	0	0	No Reactivo	0		0	Male	41-50 años	Monsefú	0	312.70001	Chiclayo
445	30-jun-20	17	3	1	0	0	0	0	0	0	0	0	0	0	0	0	0	0	0	0	0	0	0	0	0	0	0	0	0	0	0	0	0	No Reactivo	0	< 14 dias	0	Female	9-20 años	Chiclayo	0	347.60001	Chiclayo
104	30-jun-20	24	1	0	0	0	0	0	0	0	0	0	0	0	0	0	0	0	0	0	0	0	0	0	0	0	0	0	0	0	0	0	0	No Reactivo	0		0	Female	21-30 años	Chongoyape	0	352.10001	Chiclayo
1024	30-jun-20	66	3	1	0	0	0	0	0	0	0	0	0	0	0	0	0	0	0	0	0	0	0	0	0	0	0	0	0	1	0	0	0	Ig M (+) e Ig G (+)	1		0	Female	61-70 años	Chiclayo	0	347.60001	Chiclayo
79	30-jun-20	13	1	1	0	0	0	0	0	0	0	0	0	0	0	0	0	0	0	0	0	0	0	0	0	0	0	0	0	0	0	0	0	No Reactivo	0		0	Female	9-20 años	Illimo	0	428.39999	Lambayeque
1080	30-jun-20	33	3	0	0	0	0	0	0	0	0	0	0	0	0	0	0	0	0	0	0	0	0	0	0	0	0	0	0	0	0	0	0	Ig M (+) e Ig G (+)	1		0	Male	31-40 años	José L. Ortiz	0	282	Chiclayo
682	30-jun-20	72	3	0	0	0	0	0	0	0	0	0	0	0	0	0	0	0	0	0	0	1	0	0	0	0	0	0	0	0	0	0	1	No Reactivo	0		1	Female	71-80 años	Chiclayo	0	347.60001	Chiclayo
1198	30-jun-20	35	2	0	0	0	0	0	0	0	0	0	0	0	0	0	0	0	0	0	0	0	0	0	0	0	0	0	0	0	0	0	1	No Reactivo	0		0	Male	31-40 años	Motupe	0	343.39999	Lambayeque
802	01-jul-20	34	2	1	1	1	1	1	0	1	0	0	1	0	0	0	1	0	1	0	0	0	0	0	0	0	0	0	0	0	0	1	0	Ig M (+) e Ig G (+)	1		0	Male	31-40 años	Olmos	1	416.79999	Lambayeque
1674	01-jul-20	38	3	1	0	0	0	0	0	0	0	0	0	0	0	0	0	0	0	0	0	0	0	0	0	0	0	0	0	1	1	1	1	No Reactivo	0	> 14 dias	0	Female	31-40 años	Chiclayo	0	347.60001	Chiclayo
1679	01-jul-20	49	3	0	0	0	0	0	0	0	0	0	0	0	0	0	0	0	0	0	0	0	0	0	0	0	0	0	0	1	0	0	1	No Reactivo	0		0	Male	41-50 años	Chiclayo	0	347.60001	Chiclayo
1221	01-jul-20	62	3	0	0	0	0	0	0	0	0	0	0	0	0	0	0	0	0	0	0	1	0	0	0	1	0	0	0	1	0	0	0	No Reactivo	0		1	Female	61-70 años	La Victoria	1	314.70001	Chiclayo
800	01-jul-20	31	2	0	0	0	0	1	0	0	0	0	0	0	0	0	0	0	0	0	0	0	0	0	0	0	0	0	0	0	0	0	0	Ig M (+)	1	> 14 dias	0	Male	31-40 años	Olmos	1	416.79999	Lambayeque
783	01-jul-20	29	2	1	0	0	0	0	0	0	0	0	0	0	0	0	0	0	0	0	0	0	0	0	0	0	0	0	0	0	0	0	0	No Reactivo	0		0	Female	21-30 años	Olmos	0	416.79999	Lambayeque
1868	01-jul-20	24	1	0	0	0	0	0	0	0	0	0	0	0	0	0	0	0	0	0	0	0	0	0	0	0	0	0	0	0	0	0	0	No Reactivo	0		0	Male	21-30 años	Cayalti	0	437.10001	Chiclayo
1505	01-jul-20	52	3	1	0	0	0	1	0	0	0	0	1	0	0	0	0	0	0	1	0	0	0	0	0	0	0	0	0	0	0	0	1	Ig M (+) e Ig G (+)	1	> 14 dias	0	Female	51-60 años	Chiclayo	1	347.60001	Chiclayo
1635	01-jul-20	16	3	0	0	0	0	0	0	0	0	0	0	0	0	0	0	0	0	0	0	0	0	0	0	0	0	0	0	0	0	0	0	No Reactivo	0	< 14 dias	0	Male	9-20 años	Chiclayo	0	347.60001	Chiclayo
1628	01-jul-20	73	3	0	0	0	0	0	0	0	0	0	0	0	0	0	0	0	0	0	0	0	0	0	0	0	0	0	0	0	0	0	0	No Reactivo	0		0	Female	71-80 años	Chiclayo	0	347.60001	Chiclayo
554	01-jul-20	15	3	1	0	0	0	0	0	0	0	0	0	0	0	0	0	0	0	0	0	0	0	0	0	0	0	0	0	0	0	0	0	No Reactivo	0		0	Male	9-20 años	Chiclayo	0	347.60001	Chiclayo
1500	01-jul-20	62	3	0	0	0	0	0	0	0	0	0	0	0	0	0	0	0	0	0	0	0	0	0	0	0	0	0	0	0	0	0	0	No Reactivo	0		0	Female	61-70 años	Chiclayo	0	347.60001	Chiclayo
1178	01-jul-20	51	3	0	0	0	0	0	0	0	0	0	0	0	0	0	0	0	0	0	0	0	0	0	0	0	0	0	0	0	0	0	0	Ig M (+) e Ig G (+)	1		0	Female	51-60 años	José L. Ortiz	0	282	Chiclayo
551	01-jul-20	24	3	1	0	0	0	0	0	0	0	0	0	0	0	0	0	0	0	0	0	0	0	0	0	0	0	0	0	0	0	0	1	No Reactivo	0		0	Female	21-30 años	Chiclayo	0	347.60001	Chiclayo
1320	01-jul-20	73	3	1	0	1	1	0	0	0	0	0	0	0	0	0	0	0	0	0	0	0	0	0	0	0	0	0	0	0	0	1	1	Ig M (+) e Ig G (+)	1		0	Female	71-80 años	Chiclayo	1	347.60001	Chiclayo
1497	01-jul-20	27	3	0	0	0	0	0	0	0	0	0	0	0	0	0	0	0	0	0	0	0	0	0	0	1	0	0	0	0	0	1	1	Ig M (+) e Ig G (+)	1		1	Female	21-30 años	Chiclayo	0	347.60001	Chiclayo
1288	01-jul-20	31	3	0	0	0	0	0	0	0	0	0	0	0	0	0	0	0	0	0	0	0	0	0	0	0	0	0	0	0	0	1	0	No Reactivo	0		0	Female	31-40 años	Chiclayo	0	347.60001	Chiclayo
1857	01-jul-20	30	1	0	0	0	0	0	0	0	0	0	0	0	0	0	0	0	0	0	0	0	0	0	0	0	0	0	0	0	0	0	0	No Reactivo	0		0	Male	21-30 años	Cayalti	0	437.10001	Chiclayo
1145	01-jul-20	70	3	1	0	0	0	1	0	0	0	0	1	0	0	0	0	0	0	0	0	1	0	0	0	0	0	0	0	1	0	0	0	No Reactivo	0		1	Male	61-70 años	Chiclayo	1	347.60001	Chiclayo
1491	01-jul-20	61	3	0	0	0	0	0	0	0	0	0	0	0	0	0	0	0	0	0	0	1	0	0	0	0	0	0	0	0	0	0	1	Ig M (+)	1		1	Female	61-70 años	Chiclayo	0	347.60001	Chiclayo
1463	01-jul-20	20	3	1	0	0	0	0	0	0	0	0	0	0	0	0	0	0	0	0	0	0	0	0	0	0	0	0	0	0	0	1	0	No Reactivo	0		0	Male	9-20 años	Chiclayo	0	347.60001	Chiclayo
1859	01-jul-20	26	3	0	0	0	0	0	0	0	0	0	0	0	0	0	0	0	0	0	0	0	0	0	0	0	0	0	0	0	0	0	0	Ig G (+)	1		0	Male	21-30 años	Chiclayo	0	347.60001	Chiclayo
775	01-jul-20	53	2	0	0	0	0	0	0	0	0	0	0	0	0	0	0	0	0	0	0	0	0	0	0	0	0	0	0	0	0	0	0	No Reactivo	0	> 14 dias	0	Male	51-60 años	Olmos	0	416.79999	Lambayeque
1498	01-jul-20	53	3	0	0	0	0	0	0	0	0	0	0	0	0	0	0	0	0	0	0	0	1	0	0	0	0	0	0	0	0	0	1	Ig M (+) e Ig G (+)	1		1	Female	51-60 años	Chiclayo	0	347.60001	Chiclayo
1000	01-jul-20	40	3	0	0	0	0	0	0	0	0	0	0	0	0	0	0	0	0	0	0	0	0	0	0	0	0	0	0	0	0	0	0	No Reactivo	0		0	Male	31-40 años	José L. Ortiz	0	282	Chiclayo
1501	01-jul-20	51	3	0	0	0	0	0	0	0	0	0	0	0	0	0	0	0	0	0	0	0	0	0	0	0	0	0	0	0	0	0	1	No Reactivo	0		0	Male	51-60 años	Chiclayo	0	347.60001	Chiclayo
1863	01-jul-20	23	1	1	0	0	0	0	0	0	0	0	0	0	0	0	0	0	0	0	0	0	0	0	0	0	0	0	0	0	0	0	0	No Reactivo	0		0	Male	21-30 años	Cayalti	0	437.10001	Chiclayo
1866	01-jul-20	42	1	1	1	1	1	1	0	0	1	0	1	0	0	0	0	0	0	0	0	0	0	0	0	0	0	0	0	0	1	0	1	Ig M (+) e Ig G (+)	1		0	Male	41-50 años	Cayalti	1	437.10001	Chiclayo
1486	01-jul-20	59	3	0	0	0	0	0	0	0	0	0	0	0	0	0	0	0	0	0	0	0	0	0	0	0	0	0	0	0	0	0	1	Ig M (+) e Ig G (+)	1		0	Female	51-60 años	Chiclayo	0	347.60001	Chiclayo
1452	01-jul-20	33	3	0	0	0	0	0	0	0	0	0	0	0	0	0	0	0	0	0	0	0	0	0	0	0	0	0	0	0	0	0	1	Ig M (+) e Ig G (+)	1		0	Male	31-40 años	Chiclayo	0	347.60001	Chiclayo
491	01-jul-20	71	3	1	0	0	0	0	0	0	0	0	0	0	0	0	0	0	0	0	0	0	0	0	0	0	0	0	0	0	0	0	0	No Reactivo	0		0	Male	71-80 años	Chiclayo	0	347.60001	Chiclayo
1590	01-jul-20	81	3	1	0	0	1	0	0	0	0	0	0	0	0	0	0	0	0	0	0	1	0	0	0	0	0	0	0	0	0	0	0	No Reactivo	0		1	Female	> 80 años	Chiclayo	1	347.60001	Chiclayo
1870	01-jul-20	73	1	1	0	0	0	0	0	0	0	0	0	0	0	0	0	0	0	0	0	0	0	0	0	0	0	0	0	0	0	0	0	No Reactivo	0		0	Male	71-80 años	Cayalti	0	437.10001	Chiclayo
1457	01-jul-20	32	3	0	0	0	0	0	0	0	0	0	0	0	0	0	0	0	0	0	0	0	0	0	0	0	0	0	0	0	1	1	1	No Reactivo	0	> 14 dias	0	Female	31-40 años	Chiclayo	0	347.60001	Chiclayo
1155	01-jul-20	51	3	1	0	0	1	1	1	0	0	0	0	0	0	0	0	1	0	0	0	0	0	0	0	0	0	0	0	0	0	1	0	No Reactivo	0		0	Female	51-60 años	Chiclayo	1	347.60001	Chiclayo
1542	01-jul-20	46	3	1	0	0	0	0	0	0	0	0	0	0	0	0	0	0	0	0	0	0	0	0	0	0	0	0	0	0	0	0	1	No Reactivo	0		0	Male	41-50 años	José L. Ortiz	0	282	Chiclayo
1260	01-jul-20	39	3	1	0	0	0	1	0	0	0	0	1	0	0	0	0	0	0	0	0	0	0	0	0	0	0	0	0	0	0	0	0	No Reactivo	0	< 14 dias	0	Male	31-40 años	La Victoria	1	314.70001	Chiclayo
471	01-jul-20	40	3	1	0	0	0	0	0	0	0	0	0	0	0	0	0	0	0	0	0	0	0	0	0	0	0	0	0	0	0	0	1	Ig M (+)	1		0	Male	31-40 años	Chiclayo	0	347.60001	Chiclayo
1252	01-jul-20	16	3	1	0	1	1	1	0	0	0	0	0	0	0	0	0	0	0	0	0	0	0	0	0	0	0	0	1	0	0	0	0	No Reactivo	0	< 14 dias	0	Female	9-20 años	La Victoria	1	314.70001	Chiclayo
1580	01-jul-20	48	3	0	1	1	1	1	0	0	0	0	1	0	0	0	0	0	0	0	0	0	0	0	0	1	0	0	0	0	1	1	1	No Reactivo	0		1	Female	41-50 años	Chiclayo	1	347.60001	Chiclayo
1466	01-jul-20	58	3	0	0	0	0	0	0	0	0	0	0	0	0	0	0	0	0	0	0	1	1	0	0	0	0	0	0	0	0	0	0	No Reactivo	0	> 14 dias	1	Female	51-60 años	Chiclayo	0	347.60001	Chiclayo
1872	01-jul-20	42	1	0	0	0	0	0	0	0	0	0	0	0	0	0	0	0	0	0	0	0	0	0	0	0	0	0	0	0	0	0	0	No Reactivo	0		0	Male	41-50 años	Cayalti	0	437.10001	Chiclayo
1469	01-jul-20	32	3	1	0	0	0	0	0	0	0	0	0	0	0	0	0	0	0	0	0	0	0	0	0	0	0	0	0	0	0	0	0	No Reactivo	0		0	Male	31-40 años	Chiclayo	0	347.60001	Chiclayo
1888	01-jul-20	53	3	0	0	0	0	0	0	0	0	0	0	0	0	0	0	0	0	0	0	0	0	0	0	0	0	0	0	0	0	0	0	No Reactivo	0		0	Male	51-60 años	Chiclayo	0	347.60001	Chiclayo
1596	01-jul-20	22	3	1	1	1	0	0	0	0	1	0	1	0	0	0	0	0	0	0	0	0	0	0	0	0	0	0	0	0	0	0	1	No Reactivo	0	> 14 dias	0	Male	21-30 años	Chiclayo	1	347.60001	Chiclayo
1502	01-jul-20	73	3	1	0	0	0	0	0	0	0	0	0	0	0	0	0	0	0	0	0	0	0	0	0	0	0	0	0	0	0	0	0	No Reactivo	0	> 14 dias	0	Male	71-80 años	Chiclayo	0	347.60001	Chiclayo
543	01-jul-20	69	3	1	0	0	0	0	0	1	0	0	0	0	0	0	0	0	0	0	0	0	0	0	0	0	0	0	0	0	0	0	0	No Reactivo	0		0	Female	61-70 años	Chiclayo	1	347.60001	Chiclayo
1499	01-jul-20	42	3	0	0	0	0	0	0	0	0	0	0	0	0	0	0	0	0	0	0	0	0	0	0	0	0	0	0	0	0	0	0	No Reactivo	0		0	Male	41-50 años	Chiclayo	0	347.60001	Chiclayo
773	01-jul-20	46	2	0	1	0	1	0	1	0	0	0	1	0	0	0	0	0	0	1	0	0	0	0	0	0	0	0	0	0	0	0	0	Ig M (+) e Ig G (+)	1	< 14 dias	0	Male	41-50 años	Olmos	1	416.79999	Lambayeque
1492	01-jul-20	59	3	0	0	0	0	0	0	0	0	0	0	0	0	0	0	0	0	0	0	0	0	0	0	0	0	0	0	0	0	0	1	Ig M (+) e Ig G (+)	1		0	Female	51-60 años	Chiclayo	0	347.60001	Chiclayo
1449	01-jul-20	72	3	0	0	0	0	0	0	0	0	0	0	0	0	0	0	0	0	0	0	0	0	0	0	0	0	0	0	0	0	0	1	No Reactivo	0	> 14 dias	0	Male	71-80 años	Chiclayo	0	347.60001	Chiclayo
1316	01-jul-20	36	3	0	0	0	0	0	0	0	0	0	0	0	0	0	0	0	0	0	0	0	0	0	0	0	0	0	0	0	0	0	0	No Reactivo	0	> 14 dias	0	Female	31-40 años	Chiclayo	0	347.60001	Chiclayo
502	01-jul-20	34	3	1	0	0	0	0	0	0	0	0	0	0	0	0	0	0	0	0	0	0	0	0	0	0	0	0	0	0	0	0	0	No Reactivo	0	< 14 dias	0	Female	31-40 años	Chiclayo	0	347.60001	Chiclayo
929	01-jul-20	44	3	0	0	0	0	0	0	0	0	0	0	0	0	0	0	0	0	0	0	0	0	0	0	0	0	0	0	0	0	0	1	Ig M (+) e Ig G (+)	1		0	Male	41-50 años	José L. Ortiz	0	282	Chiclayo
1585	01-jul-20	74	3	1	0	0	0	0	0	0	0	0	0	0	0	0	0	0	0	0	0	1	0	0	0	0	0	0	0	0	0	0	0	No Reactivo	0		1	Male	71-80 años	Chiclayo	0	347.60001	Chiclayo
1677	01-jul-20	59	3	0	0	0	0	0	0	0	0	0	0	0	0	0	0	0	0	0	0	0	1	0	0	0	0	0	0	0	0	0	1	No Reactivo	0		1	Male	51-60 años	Chiclayo	0	347.60001	Chiclayo
1225	01-jul-20	34	2	0	0	0	0	0	0	0	0	0	0	0	0	0	0	0	0	0	0	0	0	0	0	0	0	0	0	0	0	0	0	No Reactivo	0		0	Male	31-40 años	Motupe	0	343.39999	Lambayeque
546	01-jul-20	30	3	1	0	0	0	0	0	0	0	0	0	0	0	0	0	0	0	0	0	0	0	0	0	0	0	1	0	0	0	0	0	No Reactivo	0		1	Female	21-30 años	Chiclayo	0	347.60001	Chiclayo
1840	01-jul-20	77	3	0	0	0	0	0	0	0	0	0	0	0	0	0	0	0	0	0	0	0	0	0	0	0	0	0	0	0	0	0	0	No Reactivo	0		0	Male	71-80 años	Lambayeque	0	290.10001	Lambayeque
1885	01-jul-20	21	3	0	0	0	0	0	0	0	0	0	0	0	0	0	0	0	0	0	0	0	0	0	0	0	0	0	0	0	0	0	0	No Reactivo	0		0	Male	21-30 años	Chiclayo	0	347.60001	Chiclayo
1599	01-jul-20	84	3	0	0	0	0	0	0	0	0	0	0	0	0	0	0	0	0	0	0	1	0	0	0	0	0	0	0	0	0	0	0	No Reactivo	0		1	Female	> 80 años	Chiclayo	0	347.60001	Chiclayo
1141	01-jul-20	29	3	1	1	0	1	1	0	1	0	0	1	0	0	0	0	0	0	0	0	0	0	0	0	0	0	0	0	0	0	0	0	Ig M (+) e Ig G (+)	1		0	Female	21-30 años	Chiclayo	1	347.60001	Chiclayo
793	01-jul-20	25	3	1	0	0	0	0	0	0	0	0	0	0	0	0	0	0	0	0	0	0	0	0	0	1	0	0	0	0	0	0	0	No Reactivo	0	> 14 dias	1	Female	21-30 años	Chiclayo	0	347.60001	Chiclayo
784	01-jul-20	64	2	1	0	0	0	0	0	0	0	0	0	0	0	0	0	0	0	0	0	0	1	0	0	0	0	0	0	0	0	0	0	No Reactivo	0		1	Female	61-70 años	Olmos	0	416.79999	Lambayeque
1450	01-jul-20	63	3	1	0	1	0	1	0	0	0	0	0	0	1	0	1	0	0	0	0	1	1	0	0	0	0	0	0	0	0	0	1	Ig M (+) e Ig G (+)	1		1	Male	61-70 años	Chiclayo	1	347.60001	Chiclayo
1676	01-jul-20	68	3	1	0	0	0	0	0	0	0	0	0	0	0	0	0	0	0	0	0	1	0	0	0	0	0	0	0	1	0	0	0	No Reactivo	0		1	Female	61-70 años	Chiclayo	0	347.60001	Chiclayo
1308	01-jul-20	19	3	1	0	0	0	1	1	0	0	0	0	0	0	0	0	0	0	0	0	0	0	0	0	0	0	0	0	0	0	0	0	Ig M (+) e Ig G (+)	1	< 14 dias	0	Male	9-20 años	Chiclayo	1	347.60001	Chiclayo
798	01-jul-20	65	2	1	1	1	1	0	0	1	0	0	0	0	0	0	0	1	0	0	0	0	0	0	1	0	0	0	0	0	0	0	0	Ig M (+) e Ig G (+)	1		1	Female	61-70 años	Olmos	1	416.79999	Lambayeque
1876	01-jul-20	60	1	1	0	0	0	0	0	0	0	0	0	0	0	0	0	0	0	0	0	0	0	0	0	0	0	0	0	0	0	0	0	No Reactivo	0		0	Male	51-60 años	Cayalti	0	437.10001	Chiclayo
1503	01-jul-20	49	3	1	0	1	0	0	0	0	0	0	1	0	0	0	0	1	1	0	0	0	0	0	0	0	0	0	0	0	1	1	0	Ig M (+) e Ig G (+)	1	> 14 dias	0	Male	41-50 años	Chiclayo	1	347.60001	Chiclayo
496	01-jul-20	64	3	1	0	0	0	0	0	0	0	0	0	0	0	0	0	0	0	0	0	0	0	0	0	0	0	0	0	0	0	0	0	No Reactivo	0		0	Male	61-70 años	Chiclayo	0	347.60001	Chiclayo
1578	01-jul-20	72	3	1	0	0	0	0	0	0	0	0	0	0	0	0	0	0	0	0	0	1	1	0	0	0	0	0	0	0	0	0	1	Ig M (+) e Ig G (+)	1	> 14 dias	1	Female	71-80 años	Chiclayo	0	347.60001	Chiclayo
846	01-jul-20	52	3	1	0	0	0	0	0	0	0	0	0	0	0	0	0	0	0	0	0	0	0	0	0	0	0	0	0	0	0	0	1	No Reactivo	0		0	Male	51-60 años	Chiclayo	0	347.60001	Chiclayo
1458	01-jul-20	89	3	1	0	1	1	0	0	0	1	0	1	0	0	0	0	0	0	0	0	0	1	0	0	0	0	0	0	0	0	0	0	No Reactivo	0	< 14 dias	1	Female	> 80 años	Chiclayo	1	347.60001	Chiclayo
1302	01-jul-20	64	3	1	0	0	0	0	0	0	0	0	0	0	0	0	0	0	0	0	0	0	0	0	0	0	0	0	0	0	0	0	1	No Reactivo	0	< 14 dias	0	Female	61-70 años	Chiclayo	0	347.60001	Chiclayo
1495	01-jul-20	81	3	1	0	0	0	0	0	0	0	0	0	0	0	0	0	0	0	0	0	1	1	0	0	0	0	0	0	0	0	0	0	No Reactivo	0	> 14 dias	1	Male	> 80 años	Chiclayo	0	347.60001	Chiclayo
966	01-jul-20	21	3	0	1	0	0	0	0	0	0	0	1	0	0	0	0	0	0	0	0	0	0	0	0	0	0	0	0	0	0	0	0	Ig M (+) e Ig G (+)	1		0	Male	21-30 años	La Victoria	1	314.70001	Chiclayo
1112	01-jul-20	42	3	1	0	0	0	0	0	0	0	0	0	0	0	0	0	0	0	0	0	0	0	0	0	0	0	0	0	1	0	0	0	No Reactivo	0		0	Female	41-50 años	Chiclayo	1	347.60001	Chiclayo
481	01-jul-20	60	3	1	0	0	0	0	0	0	0	0	0	0	0	0	0	0	0	1	0	0	0	0	0	0	0	0	0	0	0	0	1	Ig M (+) e Ig G (+)	1	< 14 dias	0	Male	51-60 años	Chiclayo	1	347.60001	Chiclayo
1493	01-jul-20	69	3	0	0	0	0	0	0	0	0	0	0	0	0	0	0	0	0	0	0	0	0	0	0	0	0	0	0	0	0	0	1	Ig M (+)	1		0	Male	61-70 años	Chiclayo	0	347.60001	Chiclayo
1227	01-jul-20	68	3	1	0	0	0	0	0	0	0	0	0	0	0	0	0	0	0	0	0	0	0	0	0	0	0	0	0	0	0	0	0	No Reactivo	0	< 14 dias	0	Male	61-70 años	La Victoria	0	314.70001	Chiclayo
1419	01-jul-20	36	1	0	0	0	0	0	0	0	0	0	0	0	0	0	0	0	0	0	0	0	0	0	0	0	0	0	0	0	0	0	0	Ig M (+) e Ig G (+)	1		0	Female	31-40 años	Reque	0	366.10001	Chiclayo
474	01-jul-20	72	3	1	0	0	0	0	0	0	0	0	0	0	0	0	0	0	0	0	0	0	1	0	0	0	0	1	0	0	0	0	0	Ig M (+) e Ig G (+)	1		1	Female	71-80 años	Chiclayo	0	347.60001	Chiclayo
1238	01-jul-20	29	2	0	0	0	1	1	0	0	0	0	0	0	0	0	0	0	0	0	0	0	0	0	0	0	0	0	0	0	0	0	1	Ig M (+) e Ig G (+)	1		0	Male	21-30 años	Motupe	1	343.39999	Lambayeque
931	01-jul-20	30	3	0	0	0	0	0	0	0	0	0	0	0	0	0	0	0	0	0	0	0	0	0	0	0	0	0	1	0	0	0	0	No Reactivo	0		0	Female	21-30 años	José L. Ortiz	0	282	Chiclayo
1219	01-jul-20	30	3	0	0	0	0	0	0	0	0	0	0	0	0	0	0	0	0	0	0	0	0	0	0	0	0	0	0	0	1	1	0	No Reactivo	0	< 14 dias	0	Female	21-30 años	La Victoria	0	314.70001	Chiclayo
781	01-jul-20	55	2	1	1	1	1	0	0	1	0	0	0	0	0	0	1	0	1	0	0	0	1	0	0	0	0	0	0	0	1	1	0	Ig M (+) e Ig G (+)	1		1	Female	51-60 años	Olmos	1	416.79999	Lambayeque
1229	01-jul-20	68	2	0	0	0	0	0	0	0	0	0	0	0	0	0	0	0	0	0	0	0	0	0	0	0	0	0	0	1	1	1	0	No Reactivo	0		0	Male	61-70 años	Motupe	0	343.39999	Lambayeque
1630	01-jul-20	24	3	0	0	0	0	0	0	0	0	0	0	0	0	0	0	0	0	0	0	0	0	0	0	0	0	0	0	0	0	0	0	Ig M (+)	1		0	Female	21-30 años	Chiclayo	0	347.60001	Chiclayo
1231	01-jul-20	31	2	0	1	1	1	0	1	0	0	0	1	0	0	0	0	0	0	0	0	0	0	0	0	0	0	0	0	0	0	0	1	No Reactivo	0		0	Male	31-40 años	Motupe	1	343.39999	Lambayeque
1514	01-jul-20	51	3	1	0	0	0	0	0	0	0	0	0	0	0	0	0	0	0	0	0	0	0	0	0	0	0	0	0	0	0	0	0	Ig M (+) e Ig G (+)	1		0	Male	51-60 años	Chiclayo	0	347.60001	Chiclayo
1673	01-jul-20	39	3	1	0	1	0	1	0	0	0	0	1	0	0	0	0	0	1	0	0	0	0	0	0	0	0	1	0	0	0	0	0	No Reactivo	0		1	Male	31-40 años	Chiclayo	1	347.60001	Chiclayo
537	01-jul-20	74	3	1	0	0	0	0	0	0	0	0	0	0	0	0	0	0	0	0	0	0	0	0	0	1	0	0	0	0	0	1	0	Ig M (+) e Ig G (+)	1		1	Male	71-80 años	Chiclayo	0	347.60001	Chiclayo
1071	01-jul-20	35	3	0	0	0	0	0	0	0	0	0	0	0	0	0	0	0	0	0	0	0	0	0	0	0	0	0	0	0	0	0	0	Ig M (+) e Ig G (+)	1		0	Male	31-40 años	Chiclayo	0	347.60001	Chiclayo
1122	01-jul-20	23	3	1	0	0	0	0	0	0	0	0	0	0	0	0	0	0	0	0	0	0	0	0	0	0	0	0	0	0	0	0	0	No Reactivo	0		0	Female	21-30 años	José L. Ortiz	0	282	Chiclayo
1544	01-jul-20	57	3	1	0	0	0	0	0	0	0	0	0	0	0	0	0	0	0	0	0	0	1	0	0	0	0	0	0	0	0	0	0	No Reactivo	0		1	Female	51-60 años	José L. Ortiz	0	282	Chiclayo
774	01-jul-20	37	2	0	0	1	0	0	1	0	0	0	1	0	0	0	0	0	0	0	0	0	0	0	1	0	0	0	0	0	1	0	0	No Reactivo	0		1	Male	31-40 años	Olmos	1	416.79999	Lambayeque
1594	01-jul-20	67	3	1	0	0	0	0	0	0	0	0	0	0	0	0	0	0	0	0	0	1	0	0	0	0	0	0	0	0	1	0	1	No Reactivo	0		1	Female	61-70 años	Chiclayo	0	347.60001	Chiclayo
1881	01-jul-20	35	3	0	0	0	0	0	0	0	0	0	0	0	0	0	0	0	0	0	0	0	0	0	0	0	0	1	0	0	0	0	0	No Reactivo	0		1	Male	31-40 años	Chiclayo	0	347.60001	Chiclayo
777	01-jul-20	77	2	0	0	0	0	0	1	0	0	0	0	0	0	0	0	0	0	0	0	0	0	0	0	0	0	0	0	0	0	1	0	No Reactivo	0	> 14 dias	0	Female	71-80 años	Olmos	1	416.79999	Lambayeque
1235	01-jul-20	65	2	0	0	0	0	0	0	0	0	0	0	0	0	0	0	0	0	0	0	0	0	0	0	0	0	0	0	0	0	0	1	No Reactivo	0	> 14 dias	0	Female	61-70 años	Motupe	0	343.39999	Lambayeque
1222	01-jul-20	61	2	0	0	0	0	0	0	0	0	0	0	0	0	0	0	0	0	0	0	0	0	0	0	0	0	0	0	0	0	0	0	No Reactivo	0	> 14 dias	0	Female	61-70 años	Motupe	0	343.39999	Lambayeque
855	01-jul-20	75	3	1	0	0	0	0	0	0	0	0	0	0	0	0	0	0	0	0	0	0	0	0	0	0	0	0	0	0	0	0	0	No Reactivo	0		1	Male	71-80 años	Chiclayo	0	347.60001	Chiclayo
794	01-jul-20	39	2	0	1	1	1	0	1	1	1	1	1	0	0	0	1	0	1	1	0	0	0	0	0	0	0	0	0	0	0	0	0	Ig M (+) e Ig G (+)	1		0	Male	31-40 años	Olmos	1	416.79999	Lambayeque
970	01-jul-20	48	3	0	1	1	0	1	0	0	0	0	1	0	0	0	1	0	0	0	0	0	0	0	0	0	0	0	0	0	0	1	0	Ig M (+) e Ig G (+)	1		0	Male	41-50 años	La Victoria	1	314.70001	Chiclayo
1517	01-jul-20	59	3	1	0	0	0	0	0	0	0	0	0	0	0	0	0	0	0	0	0	0	0	0	0	0	0	0	0	0	0	0	1	No Reactivo	0	< 14 dias	0	Male	51-60 años	Chiclayo	0	347.60001	Chiclayo
1579	01-jul-20	16	3	1	1	1	0	0	0	0	0	0	1	0	0	0	0	0	0	0	0	0	0	0	0	0	0	0	0	0	0	0	0	No Reactivo	0	> 14 dias	0	Female	9-20 años	Chiclayo	1	347.60001	Chiclayo
1421	01-jul-20	59	1	0	0	0	0	0	0	0	0	0	0	0	0	0	0	0	0	0	0	0	0	0	0	0	0	0	0	0	0	0	0	No Reactivo	0		0	Female	51-60 años	Reque	0	366.10001	Chiclayo
1581	01-jul-20	52	3	0	0	0	0	0	0	0	0	0	0	0	0	0	0	0	0	0	0	0	1	0	0	0	0	0	0	0	0	0	1	Ig M (+)	1		1	Male	51-60 años	Chiclayo	0	347.60001	Chiclayo
1296	01-jul-20	51	3	1	0	0	0	0	0	0	0	0	0	0	0	0	0	0	0	0	0	0	0	0	0	0	0	0	0	0	0	0	1	No Reactivo	0		0	Male	51-60 años	Chiclayo	0	347.60001	Chiclayo
766	01-jul-20	30	3	1	1	1	1	0	0	0	1	0	1	1	0	0	1	0	1	1	0	0	0	0	0	0	0	0	0	0	1	1	1	Ig M (+) e Ig G (+)	1		0	Female	21-30 años	Chiclayo	1	347.60001	Chiclayo
466	01-jul-20	38	3	1	0	0	0	0	0	0	0	0	0	0	0	0	0	0	0	0	0	1	0	0	0	0	0	0	0	0	0	1	0	Ig M (+)	1		1	Female	31-40 años	Chiclayo	0	347.60001	Chiclayo
1121	01-jul-20	61	3	1	0	0	0	0	0	0	0	0	0	0	0	0	0	0	0	0	0	1	1	0	0	0	0	0	0	0	0	0	0	No Reactivo	0		1	Male	61-70 años	Chiclayo	1	347.60001	Chiclayo
1226	01-jul-20	43	2	0	0	0	0	0	0	0	0	0	0	0	0	0	0	0	0	0	0	0	0	0	0	0	0	0	0	0	0	0	0	No Reactivo	0		0	Female	41-50 años	Motupe	0	343.39999	Lambayeque
771	01-jul-20	36	2	0	0	1	1	1	1	0	0	0	1	0	0	0	1	0	0	0	0	0	0	0	0	0	0	0	0	0	0	0	0	No Reactivo	0		0	Male	31-40 años	Olmos	1	416.79999	Lambayeque
1860	01-jul-20	41	1	0	0	0	0	0	0	0	0	0	0	0	0	0	0	0	0	0	0	0	0	0	0	0	0	0	0	0	0	0	0	No Reactivo	0		0	Male	41-50 años	Cayalti	0	437.10001	Chiclayo
834	01-jul-20	40	3	1	0	0	0	1	0	0	0	0	1	0	0	0	0	0	0	0	0	0	0	0	0	0	0	0	0	0	0	0	0	No Reactivo	0		0	Male	31-40 años	Chiclayo	1	347.60001	Chiclayo
1314	01-jul-20	23	3	1	0	0	0	0	0	0	0	0	0	0	0	0	0	0	0	0	0	0	0	0	0	0	0	0	0	0	0	0	1	No Reactivo	0		0	Female	21-30 años	Chiclayo	0	347.60001	Chiclayo
1675	01-jul-20	75	3	1	0	0	0	0	0	0	0	0	1	0	0	0	1	0	0	1	0	1	0	0	0	0	0	0	0	0	1	1	0	Ig M (+)	1		1	Male	71-80 años	Chiclayo	1	347.60001	Chiclayo
1143	01-jul-20	11	3	1	0	0	0	0	0	0	0	0	0	0	0	0	0	0	0	0	0	0	0	0	0	0	0	0	0	0	0	0	0	Ig M (+) e Ig G (+)	1		0	Male	9-20 años	Chiclayo	0	347.60001	Chiclayo
1149	01-jul-20	45	3	1	0	0	0	0	0	0	0	0	0	0	0	0	0	0	0	0	0	0	0	0	0	0	0	0	0	0	0	0	1	Ig M (+) e Ig G (+)	1		0	Male	41-50 años	Chiclayo	0	347.60001	Chiclayo
1247	01-jul-20	34	2	0	0	0	0	0	0	0	0	0	0	0	0	0	0	0	0	0	0	0	0	0	0	0	0	0	0	0	0	0	1	Ig M (+) e Ig G (+)	1		0	Female	31-40 años	Motupe	0	343.39999	Lambayeque
1184	01-jul-20	11	3	1	0	0	0	0	0	0	0	0	0	0	0	0	0	0	0	0	0	0	0	0	0	0	0	0	0	0	0	1	0	No Reactivo	0		0	Female	9-20 años	Chiclayo	0	347.60001	Chiclayo
539	01-jul-20	49	3	1	0	0	0	0	0	0	0	0	0	0	0	0	0	0	0	0	0	0	0	0	0	0	0	0	0	0	0	0	1	No Reactivo	0		0	Male	41-50 años	Chiclayo	0	347.60001	Chiclayo
1163	01-jul-20	34	3	0	0	0	0	0	0	0	0	0	0	0	0	0	0	0	0	0	0	0	0	0	0	0	0	0	0	0	0	0	0	Ig G (+)	1		0	Female	31-40 años	José L. Ortiz	0	282	Chiclayo
1595	01-jul-20	60	3	1	0	0	0	0	0	0	0	0	0	0	0	0	0	0	0	0	0	0	1	0	0	0	0	0	0	0	0	0	0	No Reactivo	0	> 14 dias	1	Male	51-60 años	Chiclayo	0	347.60001	Chiclayo
1519	01-jul-20	33	3	1	1	0	1	0	1	0	0	0	0	0	1	0	0	0	0	1	0	0	0	0	0	0	0	0	0	0	1	1	1	Ig M (+) e Ig G (+)	1		0	Male	31-40 años	Chiclayo	1	347.60001	Chiclayo
1453	01-jul-20	30	3	1	0	0	0	0	0	0	0	0	0	0	0	0	0	0	0	0	0	0	0	0	0	0	0	0	0	0	0	0	0	Ig M (+) e Ig G (+)	1		0	Male	21-30 años	Chiclayo	0	347.60001	Chiclayo
1243	01-jul-20	30	2	0	0	0	0	0	0	0	0	0	0	0	0	0	0	0	0	0	0	0	0	0	0	0	0	0	0	0	0	0	1	Ig M (+) e Ig G (+)	1	< 14 dias	0	Male	21-30 años	Motupe	0	343.39999	Lambayeque
1310	01-jul-20	36	3	0	0	0	0	0	0	0	0	0	0	0	0	0	0	0	0	0	0	0	0	0	0	0	0	0	0	0	0	0	1	No Reactivo	0		0	Male	31-40 años	Chiclayo	0	347.60001	Chiclayo
1672	01-jul-20	61	3	1	0	0	1	1	0	0	0	0	0	0	0	0	0	0	0	0	0	0	0	0	0	1	0	1	0	0	1	0	0	No Reactivo	0	> 14 dias	1	Male	61-70 años	Chiclayo	1	347.60001	Chiclayo
930	01-jul-20	49	3	0	0	0	0	0	0	0	0	0	0	0	0	0	0	0	0	0	0	0	0	0	0	0	0	0	0	0	0	0	1	No Reactivo	0		0	Female	41-50 años	José L. Ortiz	0	282	Chiclayo
779	01-jul-20	48	2	1	1	1	0	0	0	0	0	0	0	0	0	0	0	0	0	0	0	0	0	0	0	0	0	0	0	0	1	0	0	No Reactivo	0		0	Female	41-50 años	Olmos	1	416.79999	Lambayeque
805	01-jul-20	66	3	1	0	0	0	0	0	0	0	0	0	0	0	0	0	0	0	0	0	0	1	0	0	0	0	0	0	0	0	0	1	No Reactivo	0		1	Male	61-70 años	Chiclayo	0	347.60001	Chiclayo
1671	01-jul-20	37	3	0	0	0	0	0	0	0	0	0	0	0	0	0	0	0	0	0	0	0	1	0	0	0	0	0	0	0	0	0	0	No Reactivo	0	> 14 dias	1	Female	31-40 años	Chiclayo	0	347.60001	Chiclayo
1280	01-jul-20	46	3	0	0	0	0	0	0	0	0	0	1	0	0	0	1	0	0	0	0	0	0	0	0	0	0	0	0	0	0	0	1	No Reactivo	0	< 14 dias	0	Male	41-50 años	Chiclayo	1	347.60001	Chiclayo
925	01-jul-20	24	3	0	0	0	0	0	0	0	0	0	0	0	0	0	0	0	0	0	0	0	0	0	0	0	0	0	1	0	0	0	1	No Reactivo	0		0	Male	21-30 años	José L. Ortiz	0	282	Chiclayo
1874	01-jul-20	30	1	0	0	0	0	0	0	0	0	0	0	0	0	0	0	0	0	0	0	0	0	0	0	0	0	0	0	0	0	0	0	No Reactivo	0		0	Male	21-30 años	Cayalti	0	437.10001	Chiclayo
1584	01-jul-20	79	3	1	0	0	0	0	0	0	0	0	0	0	0	0	0	0	0	0	0	1	0	0	0	0	0	0	0	0	0	0	0	No Reactivo	0		1	Female	71-80 años	Chiclayo	0	347.60001	Chiclayo
1455	01-jul-20	42	3	1	0	1	0	0	1	0	0	0	1	0	0	0	0	0	0	1	0	0	0	1	0	0	0	0	0	0	0	0	1	Ig M (+)	1		1	Male	41-50 años	Chiclayo	1	347.60001	Chiclayo
1454	01-jul-20	91	3	1	0	0	0	0	0	0	0	0	0	0	0	0	0	0	0	0	0	0	0	0	0	0	0	0	0	0	0	0	0	No Reactivo	0	< 14 dias	0	Female	> 80 años	Chiclayo	0	347.60001	Chiclayo
549	01-jul-20	57	3	1	0	0	0	0	0	0	0	0	0	0	0	0	0	0	0	1	0	1	0	0	0	0	0	0	0	0	0	0	1	No Reactivo	0		1	Male	51-60 años	Chiclayo	1	347.60001	Chiclayo
503	01-jul-20	23	3	0	0	0	0	1	0	0	0	0	0	0	0	0	0	0	0	0	0	0	0	0	0	0	0	1	0	0	0	0	0	No Reactivo	0	> 14 dias	1	Female	21-30 años	Chiclayo	1	347.60001	Chiclayo
1678	01-jul-20	36	3	0	0	0	0	0	0	0	0	0	0	0	0	0	0	0	0	0	0	0	0	0	0	0	0	0	0	1	1	1	1	No Reactivo	0		0	Male	31-40 años	Chiclayo	0	347.60001	Chiclayo
1582	01-jul-20	37	3	0	0	0	0	0	0	0	0	0	0	0	0	0	0	0	0	0	0	0	0	0	0	0	0	0	0	0	1	0	1	No Reactivo	0		0	Male	31-40 años	Chiclayo	0	347.60001	Chiclayo
1464	01-jul-20	61	3	0	0	0	0	0	0	0	0	0	0	0	0	0	0	0	0	0	0	0	0	0	0	0	0	0	0	0	0	0	1	No Reactivo	0		0	Male	61-70 años	Chiclayo	0	347.60001	Chiclayo
1251	01-jul-20	66	2	0	0	0	0	0	0	0	0	0	0	0	0	0	0	0	0	0	0	0	0	0	0	0	0	0	0	0	0	0	1	Ig M (+)	1	< 14 dias	0	Female	61-70 años	Motupe	0	343.39999	Lambayeque
1241	01-jul-20	17	3	1	1	1	0	1	1	0	0	1	1	1	0	0	1	1	0	0	0	0	0	0	0	1	0	0	1	0	0	0	0	No Reactivo	0		1	Female	9-20 años	La Victoria	1	314.70001	Chiclayo
1481	01-jul-20	67	3	1	0	0	0	0	0	0	0	0	0	0	0	0	0	0	0	0	0	0	0	0	0	0	0	0	0	0	0	0	0	No Reactivo	0		0	Female	61-70 años	Chiclayo	0	347.60001	Chiclayo
1884	01-jul-20	39	3	0	0	0	0	0	0	0	0	0	0	0	0	0	0	0	0	0	0	0	0	0	0	0	0	0	0	0	0	0	0	No Reactivo	0		0	Male	31-40 años	Chiclayo	0	347.60001	Chiclayo
926	01-jul-20	53	3	0	0	0	0	0	0	0	0	0	0	0	0	0	0	0	0	0	0	0	1	0	0	0	0	0	0	0	1	0	1	No Reactivo	0		1	Male	51-60 años	José L. Ortiz	0	282	Chiclayo
1175	02-jul-20	52	3	1	0	0	0	0	0	0	0	0	1	0	0	0	0	0	0	0	0	0	1	0	0	0	0	0	0	0	0	0	0	No Reactivo	0		1	Female	51-60 años	Chiclayo	1	347.60001	Chiclayo
975	02-jul-20	10	3	0	0	0	0	0	0	0	0	0	0	0	0	0	0	0	0	0	0	0	0	0	0	0	0	0	0	0	1	0	0	Ig M (+) e Ig G (+)	1	< 14 dias	0	Male	9-20 años	José L. Ortiz	0	282	Chiclayo
1165	02-jul-20	78	3	1	0	0	1	1	0	0	0	0	0	0	0	0	1	0	1	0	0	1	0	0	0	0	0	0	0	0	0	1	0	No Reactivo	0		1	Female	71-80 años	Chiclayo	1	347.60001	Chiclayo
827	02-jul-20	61	2	1	0	0	0	0	0	0	0	0	0	0	0	0	0	0	0	0	0	0	0	0	0	0	0	0	0	0	0	0	0	No Reactivo	0		0	Female	61-70 años	Olmos	0	416.79999	Lambayeque
2050	02-jul-20	39	3	0	0	0	0	0	0	0	0	0	0	0	0	0	0	0	0	0	0	0	0	0	0	0	0	0	0	0	0	0	0	Ig M (+) e Ig G (+)	1		0	Male	31-40 años	José L. Ortiz	0	282	Chiclayo
977	02-jul-20	43	3	0	0	0	0	0	0	0	0	0	0	0	0	0	0	0	0	0	0	0	0	0	0	0	0	0	0	0	1	0	1	No Reactivo	0	< 14 dias	0	Male	41-50 años	José L. Ortiz	0	282	Chiclayo
2055	02-jul-20	76	3	0	0	0	0	0	0	0	0	0	0	0	0	0	0	0	0	0	0	0	0	0	0	0	0	0	0	0	0	0	0	No Reactivo	0		0	Male	71-80 años	José L. Ortiz	0	282	Chiclayo
973	02-jul-20	24	3	0	0	0	0	0	0	0	0	0	0	0	0	0	0	0	0	0	0	0	0	0	0	0	0	0	0	1	0	0	1	Ig M (+) e Ig G (+)	1	> 14 dias	0	Male	21-30 años	José L. Ortiz	0	282	Chiclayo
693	02-jul-20	40	3	1	0	0	0	0	0	0	0	0	0	0	0	0	0	0	0	0	0	1	0	0	0	0	0	0	0	0	0	0	0	No Reactivo	0		1	Male	31-40 años	Chiclayo	0	347.60001	Chiclayo
1891	02-jul-20	37	3	0	0	0	0	0	0	0	0	0	0	0	0	0	0	0	0	0	0	0	0	0	0	0	0	0	0	0	0	0	0	No Reactivo	0		0	Male	31-40 años	Chiclayo	0	347.60001	Chiclayo
2042	02-jul-20	35	3	0	0	0	0	0	0	0	0	0	0	0	0	0	0	0	0	0	0	0	0	0	0	0	0	0	0	0	0	0	0	Ig M (+) e Ig G (+)	1		0	Male	31-40 años	José L. Ortiz	0	282	Chiclayo
823	02-jul-20	29	2	0	0	0	0	0	0	0	0	0	0	0	0	0	0	0	0	0	0	0	0	0	0	0	0	0	0	0	0	0	0	Ig M (+)	1	< 14 dias	0	Female	21-30 años	Olmos	0	416.79999	Lambayeque
972	02-jul-20	26	3	0	0	0	0	0	0	0	0	0	0	0	0	0	0	0	0	0	0	0	0	0	0	0	0	0	0	1	0	0	0	Ig M (+) e Ig G (+)	1		0	Male	21-30 años	José L. Ortiz	0	282	Chiclayo
2052	02-jul-20	61	3	0	0	0	0	0	0	0	0	0	0	0	0	0	0	0	0	0	0	0	0	0	0	0	0	0	0	0	0	0	0	Ig M (+) e Ig G (+)	1		0	Female	61-70 años	José L. Ortiz	0	282	Chiclayo
1182	02-jul-20	50	3	1	0	0	1	1	0	0	0	0	1	0	0	0	1	0	1	0	0	0	0	0	0	0	0	0	0	0	0	0	0	No Reactivo	0	> 14 dias	0	Male	41-50 años	Chiclayo	1	347.60001	Chiclayo
577	02-jul-20	68	3	1	0	0	0	0	0	0	1	0	1	0	0	0	0	0	0	0	0	0	0	0	0	0	0	1	0	0	0	0	0	Ig M (+) e Ig G (+)	1		1	Female	61-70 años	Chiclayo	1	347.60001	Chiclayo
1900	02-jul-20	43	3	0	0	0	0	0	0	0	0	0	0	0	0	0	0	0	0	0	0	0	0	0	0	0	0	0	0	0	0	0	0	No Reactivo	0		0	Female	41-50 años	Chiclayo	0	347.60001	Chiclayo
2053	02-jul-20	40	3	0	0	0	0	0	0	0	0	0	0	0	0	0	0	0	0	0	0	0	0	0	0	0	0	0	0	0	0	0	0	No Reactivo	0		0	Female	31-40 años	José L. Ortiz	0	282	Chiclayo
1893	02-jul-20	49	3	0	0	0	0	0	0	0	0	0	0	0	0	0	0	0	0	0	0	0	0	0	0	0	0	0	0	0	0	0	0	Ig M (+) e Ig G (+)	1		0	Male	41-50 años	Chiclayo	0	347.60001	Chiclayo
870	02-jul-20	11	3	1	1	1	0	0	1	0	0	0	1	0	0	0	0	0	0	0	0	1	0	0	0	0	0	0	1	0	1	1	1	Ig M (+) e Ig G (+)	1		1	Female	9-20 años	Chiclayo	1	347.60001	Chiclayo
692	02-jul-20	66	3	1	0	0	0	0	0	0	0	0	0	0	0	0	0	0	0	0	0	0	0	0	0	0	0	0	0	0	0	0	0	Ig M (+) e Ig G (+)	1		0	Male	61-70 años	Chiclayo	0	347.60001	Chiclayo
2033	02-jul-20	31	3	0	0	0	0	0	0	0	0	0	0	0	0	0	0	0	0	0	0	0	0	0	0	0	0	0	0	0	0	0	0	No Reactivo	0		0	Male	31-40 años	José L. Ortiz	0	282	Chiclayo
1212	02-jul-20	80	3	1	0	0	0	1	0	0	0	0	0	0	0	0	1	0	0	0	0	0	0	0	0	0	0	0	0	0	0	0	0	No Reactivo	0		0	Female	71-80 años	Chiclayo	1	347.60001	Chiclayo
987	02-jul-20	51	3	0	0	0	0	0	0	0	0	0	0	0	0	0	0	0	0	0	0	0	0	0	0	0	0	0	0	0	0	0	1	Ig M (+) e Ig G (+)	1		0	Male	51-60 años	José L. Ortiz	0	282	Chiclayo
1044	02-jul-20	48	3	0	0	0	0	0	0	0	0	0	0	0	0	0	0	0	0	0	0	0	0	0	0	0	0	0	0	0	1	0	1	No Reactivo	0		0	Female	41-50 años	José L. Ortiz	0	282	Chiclayo
1193	02-jul-20	35	3	1	0	0	0	1	0	0	0	0	0	0	0	0	0	0	0	0	0	0	0	0	0	0	0	0	0	0	0	0	0	No Reactivo	0	< 14 dias	1	Male	31-40 años	Chiclayo	1	347.60001	Chiclayo
2040	02-jul-20	30	3	0	0	0	0	0	0	0	0	0	0	0	0	0	0	0	0	0	0	0	0	0	0	0	0	0	0	0	0	0	0	No Reactivo	0		0	Male	21-30 años	La Victoria	0	314.70001	Chiclayo
691	02-jul-20	52	3	0	0	0	0	0	0	0	0	0	0	0	0	0	0	0	0	0	0	0	0	0	0	0	0	0	0	0	0	1	1	Ig M (+) e Ig G (+)	1		0	Female	51-60 años	Chiclayo	0	347.60001	Chiclayo
817	02-jul-20	20	2	0	1	1	0	1	1	0	0	0	0	1	0	0	0	0	0	1	0	0	0	0	0	0	0	0	1	0	0	0	0	No Reactivo	0		0	Female	9-20 años	Olmos	1	416.79999	Lambayeque
2048	02-jul-20	76	3	0	0	0	0	0	0	0	0	0	0	0	0	0	0	0	0	0	0	0	0	0	0	0	0	0	0	0	0	0	0	No Reactivo	0		0	Male	71-80 años	José L. Ortiz	0	282	Chiclayo
2049	02-jul-20	71	3	0	0	0	0	0	0	0	0	0	0	0	0	0	0	0	0	0	0	0	0	0	0	0	0	0	0	0	0	0	0	No Reactivo	0		0	Female	71-80 años	José L. Ortiz	0	282	Chiclayo
985	02-jul-20	38	3	0	0	0	0	0	0	0	0	0	0	0	0	0	0	0	0	0	0	0	0	0	0	0	0	0	0	0	1	1	0	Ig M (+) e Ig G (+)	1		0	Female	31-40 años	José L. Ortiz	0	282	Chiclayo
452	02-jul-20	18	3	1	0	1	1	1	1	0	0	0	1	0	0	0	0	0	0	0	0	0	0	0	0	0	0	0	0	0	0	0	0	No Reactivo	0		0	Male	9-20 años	Chiclayo	1	347.60001	Chiclayo
2028	02-jul-20	73	3	0	0	0	0	0	0	0	0	0	0	0	0	0	0	0	0	0	0	0	0	0	0	0	0	0	0	0	0	0	0	No Reactivo	0		0	Female	71-80 años	José L. Ortiz	0	282	Chiclayo
860	02-jul-20	11	3	1	1	1	0	0	1	0	0	0	0	0	0	0	0	0	1	1	0	0	0	0	0	0	0	0	0	0	1	1	0	Ig M (+) e Ig G (+)	1		0	Female	9-20 años	Chiclayo	1	347.60001	Chiclayo
2044	02-jul-20	70	3	0	0	0	0	0	0	0	0	0	0	0	0	0	0	0	0	0	0	0	0	0	0	0	0	0	0	0	0	0	0	No Reactivo	0		0	Female	61-70 años	José L. Ortiz	0	282	Chiclayo
454	02-jul-20	92	3	1	0	0	0	0	0	0	0	0	0	0	0	0	0	0	0	0	0	1	0	0	0	0	0	0	0	0	0	0	0	No Reactivo	0		1	Male	> 80 años	Chiclayo	0	347.60001	Chiclayo
810	02-jul-20	44	2	0	0	0	0	0	0	0	0	0	0	0	0	0	0	0	0	0	0	0	0	0	0	0	0	0	0	0	0	0	0	No Reactivo	0		0	Female	41-50 años	Olmos	0	416.79999	Lambayeque
2038	02-jul-20	21	3	0	0	0	0	0	0	0	0	0	0	0	0	0	0	0	0	0	0	0	0	0	0	0	0	0	0	0	0	0	0	No Reactivo	0		0	Male	21-30 años	José L. Ortiz	0	282	Chiclayo
501	02-jul-20	31	3	0	0	0	0	0	0	0	0	0	0	0	0	0	0	0	0	0	0	0	0	0	0	0	0	0	0	1	0	0	0	No Reactivo	0		0	Female	31-40 años	Chiclayo	0	347.60001	Chiclayo
822	02-jul-20	47	2	0	0	0	0	0	0	0	0	0	0	0	0	0	0	0	0	0	0	0	0	0	1	0	0	0	0	0	0	0	0	Ig M (+)	1		1	Male	41-50 años	Olmos	0	416.79999	Lambayeque
829	02-jul-20	22	2	0	0	0	0	0	0	0	0	0	0	0	0	0	0	0	0	0	0	0	0	0	0	0	0	0	0	0	0	0	0	Ig M (+) e Ig G (+)	1		0	Female	21-30 años	Olmos	0	416.79999	Lambayeque
1038	02-jul-20	50	3	0	0	0	0	0	0	0	0	0	0	0	0	0	0	0	0	0	0	0	0	0	0	0	0	0	0	0	0	0	1	No Reactivo	0	< 14 dias	0	Female	41-50 años	José L. Ortiz	0	282	Chiclayo
1363	02-jul-20	59	3	0	0	0	0	0	0	0	0	0	0	0	0	0	0	0	0	0	0	0	0	0	0	0	0	0	0	0	0	0	0	No Reactivo	0		0	Male	51-60 años	José L. Ortiz	0	282	Chiclayo
1898	02-jul-20	32	3	0	0	0	0	0	0	0	0	0	0	0	0	0	0	0	0	0	0	0	0	0	0	0	0	0	0	0	0	0	0	No Reactivo	0		0	Female	31-40 años	Chiclayo	0	347.60001	Chiclayo
2056	02-jul-20	60	3	0	0	0	0	0	0	0	0	0	0	0	0	0	0	0	0	0	0	0	0	0	0	0	0	0	0	0	0	0	0	No Reactivo	0		0	Female	51-60 años	José L. Ortiz	0	282	Chiclayo
690	02-jul-20	53	3	0	0	0	0	0	0	0	0	0	0	0	0	0	0	0	0	0	0	0	0	0	0	0	0	0	0	0	0	0	1	Ig M (+)	1		0	Male	51-60 años	Chiclayo	0	347.60001	Chiclayo
983	02-jul-20	64	3	0	0	0	0	0	0	0	0	0	0	0	0	0	0	0	0	0	0	0	1	0	0	0	0	0	0	0	1	1	1	Ig M (+) e Ig G (+)	1		1	Female	61-70 años	José L. Ortiz	0	282	Chiclayo
1204	02-jul-20	50	3	0	0	0	0	1	0	0	1	0	0	0	0	0	0	1	1	0	0	0	0	0	0	0	0	0	0	0	1	0	0	No Reactivo	0		0	Female	41-50 años	Chiclayo	1	347.60001	Chiclayo
812	02-jul-20	29	2	1	0	0	0	0	0	0	0	0	0	0	0	0	0	0	0	0	0	0	0	0	0	0	0	0	0	0	0	0	0	No Reactivo	0		0	Male	21-30 años	Olmos	0	416.79999	Lambayeque
453	02-jul-20	67	3	1	0	0	0	0	0	0	0	0	0	0	0	0	0	0	0	0	0	0	1	0	0	0	0	1	0	0	0	0	0	No Reactivo	0		1	Female	61-70 años	Chiclayo	0	347.60001	Chiclayo
500	02-jul-20	15	3	1	0	0	0	0	0	0	0	0	0	0	0	0	0	0	0	0	0	0	0	0	0	0	0	0	0	0	0	0	0	No Reactivo	0		0	Male	9-20 años	Chiclayo	0	347.60001	Chiclayo
2046	02-jul-20	60	3	0	0	0	0	0	0	0	0	0	0	0	0	0	0	0	0	0	0	0	0	0	0	0	0	0	0	0	0	0	0	Ig M (+) e Ig G (+)	1		0	Female	51-60 años	José L. Ortiz	0	282	Chiclayo
2051	02-jul-20	28	3	0	0	0	0	0	0	0	0	0	0	0	0	0	0	0	0	0	0	0	0	0	0	0	0	0	0	0	0	0	0	No Reactivo	0		0	Male	21-30 años	José L. Ortiz	0	282	Chiclayo
873	02-jul-20	58	3	1	0	0	0	0	0	0	0	0	0	0	0	0	0	0	0	0	0	0	0	0	0	0	0	1	0	0	0	0	1	No Reactivo	0		1	Male	51-60 años	Chiclayo	0	347.60001	Chiclayo
884	03-jul-20	57	3	1	0	0	0	0	0	0	0	0	0	0	0	0	0	0	0	0	0	0	0	0	0	0	0	1	0	0	0	0	1	No Reactivo	0		1	Male	51-60 años	Chiclayo	0	347.60001	Chiclayo
864	03-jul-20	34	2	0	0	0	0	0	0	0	0	0	0	0	0	0	0	0	0	0	0	0	0	0	0	0	0	0	0	0	0	0	0	No Reactivo	0		0	Male	31-40 años	Motupe	0	343.39999	Lambayeque
842	03-jul-20	60	1	0	0	0	0	0	0	0	0	0	0	0	0	0	0	0	0	0	0	0	0	0	0	0	0	0	0	0	0	0	1	No Reactivo	0		0	Female	51-60 años	Jayanca	0	336	Lambayeque
821	03-jul-20	60	2	0	0	0	1	1	0	0	0	0	0	0	0	0	0	0	0	0	0	0	0	0	0	1	0	0	0	0	0	0	1	No Reactivo	0		1	Female	51-60 años	Motupe	1	343.39999	Lambayeque
1439	03-jul-20	46	1	0	0	0	0	0	0	0	0	0	0	0	0	0	0	0	0	0	0	1	0	0	0	0	0	1	0	0	0	0	0	Ig M (+) e Ig G (+)	1		1	Male	41-50 años	Reque	0	366.10001	Chiclayo
1852	03-jul-20	56	1	0	0	0	0	0	0	0	0	0	0	0	0	0	0	0	0	0	0	0	1	0	0	0	0	0	0	0	0	0	0	No Reactivo	0		1	Female	51-60 años	Zaña	0	379.10001	Chiclayo
1728	03-jul-20	44	1	0	0	0	0	0	0	0	0	0	0	0	0	0	0	0	0	0	0	0	0	0	0	0	0	0	0	0	0	0	0	No Reactivo	0		0	Male	41-50 años	Mochumi	0	364.5	Lambayeque
808	03-jul-20	39	2	0	0	0	0	0	0	0	0	0	0	0	0	0	0	0	0	0	0	0	0	0	0	0	0	0	0	0	0	0	1	No Reactivo	0		0	Female	31-40 años	Motupe	0	343.39999	Lambayeque
899	03-jul-20	11	1	0	0	0	0	0	0	0	0	0	0	0	0	0	0	0	0	0	0	0	0	0	0	0	0	0	0	0	0	0	1	No Reactivo	0		0	Female	9-20 años	Jayanca	0	336	Lambayeque
2059	03-jul-20	33	1	0	0	0	0	0	0	0	0	0	0	0	0	0	0	0	0	0	0	0	0	0	0	0	0	0	0	0	0	0	0	Ig M (+)	1	< 14 dias	0	Male	31-40 años	Nueva Arica	0	526.5	Chiclayo
903	03-jul-20	68	1	0	0	0	0	0	0	0	0	0	0	0	0	0	0	0	0	0	0	0	0	1	0	0	0	0	0	0	0	0	1	No Reactivo	0		1	Female	61-70 años	Jayanca	0	336	Lambayeque
838	03-jul-20	52	1	1	1	1	0	0	0	0	0	1	1	0	0	0	1	1	0	1	0	0	0	0	0	0	0	0	0	0	0	1	0	Ig M (+) e Ig G (+)	1		0	Male	51-60 años	Jayanca	1	336	Lambayeque
2058	03-jul-20	29	3	0	0	0	0	0	0	0	0	0	0	0	0	0	0	0	0	0	0	0	0	0	0	0	0	0	0	0	0	0	0	No Reactivo	0		0	Male	21-30 años	Chiclayo	0	347.60001	Chiclayo
708	03-jul-20	36	1	1	0	0	0	0	0	0	1	0	0	0	0	0	0	0	0	0	0	0	0	0	0	0	0	0	1	0	0	0	0	Ig M (+) e Ig G (+)	1		0	Female	31-40 años	Jayanca	1	336	Lambayeque
861	03-jul-20	59	2	1	0	0	0	0	0	0	0	0	0	0	0	0	0	0	0	0	0	0	0	0	0	0	0	0	0	0	0	0	1	No Reactivo	0		0	Male	51-60 años	Motupe	0	343.39999	Lambayeque
891	03-jul-20	25	1	0	0	0	0	0	0	0	0	0	0	0	0	0	0	0	0	0	0	0	0	0	0	0	0	0	0	0	0	0	0	No Reactivo	0		0	Male	21-30 años	Jayanca	0	336	Lambayeque
1723	03-jul-20	33	1	0	0	0	0	0	0	0	0	0	0	0	0	0	0	0	0	0	0	0	0	0	0	0	0	0	0	0	0	0	0	No Reactivo	0		0	Female	31-40 años	Mochumi	0	364.5	Lambayeque
1230	03-jul-20	21	2	0	0	0	0	0	0	0	0	0	0	0	0	0	0	0	0	0	0	0	0	0	0	0	0	0	0	0	0	0	1	No Reactivo	0	< 14 dias	0	Female	21-30 años	Motupe	0	343.39999	Lambayeque
1854	03-jul-20	62	1	1	0	0	0	0	0	0	0	0	0	0	0	0	0	0	0	0	0	0	0	0	0	0	0	0	0	0	0	0	0	No Reactivo	0		0	Male	61-70 años	Zaña	0	379.10001	Chiclayo
901	03-jul-20	53	1	0	0	0	0	0	0	0	0	0	0	0	0	0	0	0	0	0	0	0	0	0	0	0	0	0	1	0	0	0	1	No Reactivo	0		0	Female	51-60 años	Jayanca	0	336	Lambayeque
858	03-jul-20	29	2	0	0	1	1	1	1	0	0	0	1	0	0	0	0	0	0	0	0	0	0	0	0	0	0	0	0	0	0	1	1	No Reactivo	0	> 14 dias	0	Male	21-30 años	Motupe	1	343.39999	Lambayeque
835	03-jul-20	53	1	1	0	0	0	0	0	0	0	0	0	0	0	0	0	0	0	0	0	0	0	0	0	0	0	0	0	0	0	0	0	No Reactivo	0		0	Male	51-60 años	Jayanca	0	336	Lambayeque
1428	03-jul-20	80	1	0	1	1	1	1	1	0	0	0	0	0	0	0	0	0	0	0	0	0	0	0	0	0	0	0	0	0	1	1	0	Ig M (+) e Ig G (+)	1		0	Female	71-80 años	Reque	1	366.10001	Chiclayo
1717	03-jul-20	30	1	0	0	0	0	0	0	0	0	0	0	0	0	0	0	0	0	0	0	0	0	0	0	0	0	0	0	0	0	0	0	No Reactivo	0		0	Male	21-30 años	Mochumi	0	364.5	Lambayeque
825	03-jul-20	77	2	1	1	1	1	1	0	0	0	0	1	0	0	0	0	0	0	0	0	0	0	0	1	0	0	0	0	0	1	1	0	Ig M (+) e Ig G (+)	1		1	Female	71-80 años	Motupe	1	343.39999	Lambayeque
865	03-jul-20	12	2	1	0	0	0	0	0	0	0	0	0	0	0	0	0	0	0	0	0	0	0	0	0	0	0	0	0	0	0	0	0	No Reactivo	0		0	Male	9-20 años	Motupe	0	343.39999	Lambayeque
1619	03-jul-20	46	1	0	0	0	0	0	0	0	0	0	1	0	0	0	0	0	0	0	0	0	0	0	0	0	0	0	0	0	0	0	0	No Reactivo	0		0	Male	41-50 años	Mochumi	1	364.5	Lambayeque
760	03-jul-20	16	3	1	0	0	0	1	1	0	0	0	0	0	0	0	0	0	0	0	0	0	0	0	0	0	0	0	0	0	0	0	0	Ig M (+) e Ig G (+)	1	< 14 dias	0	Male	9-20 años	Chiclayo	1	347.60001	Chiclayo
1431	03-jul-20	9	1	0	0	0	0	0	0	0	0	0	0	0	0	0	0	0	0	0	0	0	0	0	0	0	0	1	0	0	0	0	0	Ig G (+)	1	> 14 dias	1	Female	9-20 años	Reque	0	366.10001	Chiclayo
1259	03-jul-20	50	2	0	0	1	0	1	0	0	0	0	0	0	0	0	0	0	0	0	0	0	0	0	0	0	0	0	0	0	0	0	1	No Reactivo	0	> 14 dias	0	Female	41-50 años	Motupe	1	343.39999	Lambayeque
845	03-jul-20	14	1	0	0	0	0	0	0	0	0	0	0	0	0	0	0	0	0	0	0	0	0	0	0	0	0	0	0	0	0	0	0	No Reactivo	0		0	Female	9-20 años	Jayanca	0	336	Lambayeque
1253	03-jul-20	31	2	0	1	0	1	0	0	0	0	0	1	0	0	0	0	0	0	0	0	0	0	0	1	0	0	0	0	0	0	0	1	No Reactivo	0		1	Male	31-40 años	Motupe	1	343.39999	Lambayeque
711	03-jul-20	45	1	0	1	0	0	1	0	1	0	0	0	0	0	0	0	0	1	0	0	0	0	0	0	0	0	0	0	0	0	1	0	Ig M (+) e Ig G (+)	1		1	Male	41-50 años	Jayanca	1	336	Lambayeque
828	03-jul-20	35	2	1	0	0	0	0	0	0	0	0	0	0	0	0	0	0	0	0	0	0	0	0	0	0	0	0	1	0	0	0	0	Ig G (+)	1		0	Female	31-40 años	Motupe	0	343.39999	Lambayeque
1637	03-jul-20	39	1	0	0	0	0	0	0	0	0	0	0	0	0	0	0	0	0	0	0	0	0	0	0	0	0	0	0	0	0	0	0	No Reactivo	0		0	Male	31-40 años	Mochumi	0	364.5	Lambayeque
1724	03-jul-20	19	1	0	0	0	0	0	0	0	0	0	0	0	0	0	0	0	0	0	0	0	0	0	0	0	0	0	0	0	0	0	0	No Reactivo	0		0	Female	9-20 años	Mochumi	0	364.5	Lambayeque
733	03-jul-20	57	1	1	0	1	1	0	0	1	0	0	0	0	0	0	1	0	1	0	0	0	0	1	0	1	0	0	0	0	0	0	0	No Reactivo	0		1	Male	51-60 años	Jayanca	1	336	Lambayeque
1643	03-jul-20	48	1	0	0	0	0	0	0	0	0	0	0	0	0	0	0	0	0	0	0	0	0	0	0	0	0	0	0	0	0	0	0	No Reactivo	0		0	Male	41-50 años	Mochumi	0	364.5	Lambayeque
897	03-jul-20	52	1	0	0	0	0	0	0	0	0	0	0	0	0	0	0	0	0	0	0	0	0	0	0	0	0	0	0	0	1	0	1	Ig M (+) e Ig G (+)	1	< 14 dias	0	Male	51-60 años	Jayanca	0	336	Lambayeque
887	03-jul-20	26	3	1	0	0	0	0	0	0	0	0	0	0	0	0	0	0	0	0	0	0	0	0	0	0	0	0	0	0	0	0	0	No Reactivo	0	< 14 dias	0	Male	21-30 años	Chiclayo	0	347.60001	Chiclayo
881	03-jul-20	65	3	1	0	0	0	0	0	0	0	0	0	0	0	0	0	0	0	0	0	0	0	0	0	0	0	0	0	0	0	0	1	No Reactivo	0	> 14 dias	0	Female	61-70 años	Chiclayo	0	347.60001	Chiclayo
896	03-jul-20	38	1	0	0	0	0	0	0	0	0	0	0	0	0	0	0	0	0	0	0	0	0	0	0	0	0	0	1	1	0	0	1	Ig M (+) e Ig G (+)	1		0	Male	31-40 años	Jayanca	0	336	Lambayeque
904	03-jul-20	50	1	0	0	0	0	0	0	0	0	0	0	0	0	0	0	0	0	0	0	0	0	0	0	0	0	0	0	0	1	0	0	Ig M (+) e Ig G (+)	1		0	Female	41-50 años	Jayanca	0	336	Lambayeque
1730	03-jul-20	32	1	0	0	0	0	0	0	0	0	0	0	0	0	0	0	0	0	0	0	0	0	0	0	0	0	0	0	0	0	0	0	No Reactivo	0		0	Female	31-40 años	Mochumi	0	364.5	Lambayeque
831	03-jul-20	66	1	0	0	0	0	0	1	0	0	0	0	0	0	0	0	0	0	0	0	1	0	0	0	0	0	0	0	0	0	0	0	No Reactivo	0		1	Male	61-70 años	Jayanca	1	336	Lambayeque
1710	03-jul-20	48	1	0	0	0	0	0	0	0	0	0	0	0	0	0	0	0	0	0	0	0	0	0	0	0	0	0	0	0	0	0	0	Ig M (+) e Ig G (+)	1		0	Female	41-50 años	Mochumi	0	364.5	Lambayeque
851	03-jul-20	31	1	0	0	0	0	0	0	0	0	0	0	0	0	0	0	0	0	0	0	0	0	0	0	0	0	0	0	0	0	0	0	Ig M (+) e Ig G (+)	1		0	Female	31-40 años	Jayanca	0	336	Lambayeque
1645	03-jul-20	53	1	0	0	0	0	0	0	0	0	1	0	0	0	0	0	0	0	0	0	0	0	0	0	0	0	0	0	0	0	0	0	No Reactivo	0	> 14 dias	0	Female	51-60 años	Mochumi	1	364.5	Lambayeque
1233	03-jul-20	86	2	0	0	0	0	0	0	0	0	0	0	0	0	0	0	0	0	0	0	1	0	0	0	0	0	0	0	0	0	0	0	Ig M (+) e Ig G (+)	1	< 14 dias	1	Female	> 80 años	Motupe	0	343.39999	Lambayeque
1636	03-jul-20	43	1	0	0	0	0	0	0	0	0	0	0	0	0	1	0	0	0	0	0	0	0	0	0	0	0	0	0	0	0	0	0	No Reactivo	0		0	Male	41-50 años	Mochumi	1	364.5	Lambayeque
747	03-jul-20	48	1	0	0	0	0	0	0	0	0	0	0	0	0	0	0	0	0	0	0	0	0	0	0	0	0	0	0	0	0	0	0	No Reactivo	0		0	Male	41-50 años	Mochumi	0	364.5	Lambayeque
848	03-jul-20	20	2	1	1	1	1	0	1	0	0	0	0	0	0	0	0	0	0	0	0	0	0	0	0	0	0	0	0	0	1	0	0	Ig M (+) e Ig G (+)	1		0	Male	9-20 años	Motupe	1	343.39999	Lambayeque
1624	03-jul-20	17	1	0	0	0	0	0	0	0	1	0	1	0	1	0	0	0	0	0	0	0	0	0	0	0	0	0	0	0	0	0	0	No Reactivo	0	< 14 dias	0	Female	9-20 años	Mochumi	1	364.5	Lambayeque
878	03-jul-20	48	3	1	0	0	0	0	0	0	0	0	0	0	0	0	0	0	0	0	0	0	0	0	0	0	0	1	0	0	1	0	1	Ig M (+) e Ig G (+)	1	< 14 dias	1	Male	41-50 años	Chiclayo	0	347.60001	Chiclayo
867	03-jul-20	14	2	1	0	0	0	0	0	0	0	0	0	0	0	0	0	0	0	0	0	0	0	0	0	0	0	0	0	0	0	0	0	No Reactivo	0	< 14 dias	0	Male	9-20 años	Motupe	0	343.39999	Lambayeque
1641	03-jul-20	80	1	0	0	0	0	0	0	0	0	0	0	0	0	0	1	0	0	0	0	0	0	0	0	0	0	0	0	0	0	0	0	No Reactivo	0	> 14 dias	0	Female	71-80 años	Mochumi	1	364.5	Lambayeque
1647	03-jul-20	48	1	0	0	0	0	0	0	0	0	0	1	0	0	0	0	0	0	0	0	0	0	0	0	0	0	0	0	0	0	0	0	No Reactivo	0	< 14 dias	0	Male	41-50 años	Mochumi	1	364.5	Lambayeque
1639	03-jul-20	81	1	0	0	0	0	0	0	1	0	0	0	0	1	0	0	0	0	0	0	0	0	0	0	0	1	0	0	0	0	0	0	Ig M (+) e Ig G (+)	1	< 14 dias	1	Female	> 80 años	Mochumi	1	364.5	Lambayeque
1632	03-jul-20	42	1	0	0	0	0	0	0	0	0	0	0	0	0	0	0	0	0	0	0	0	0	0	0	0	0	0	0	0	0	0	0	No Reactivo	0		0	Female	41-50 años	Mochumi	0	364.5	Lambayeque
1623	03-jul-20	43	1	0	0	0	0	0	0	0	0	0	0	0	0	0	0	0	0	0	0	0	0	0	0	0	0	0	0	0	0	0	1	No Reactivo	0	< 14 dias	0	Male	41-50 años	Mochumi	0	364.5	Lambayeque
1731	03-jul-20	60	1	0	0	0	0	0	0	0	0	0	0	0	0	0	0	0	0	0	0	0	0	0	0	0	0	0	0	0	0	0	0	Ig M (+)	1		0	Female	51-60 años	Mochumi	0	364.5	Lambayeque
854	03-jul-20	37	2	0	0	0	0	0	0	0	0	0	0	0	0	0	0	0	0	0	0	0	0	0	0	0	0	0	1	0	0	0	1	No Reactivo	0		0	Female	31-40 años	Motupe	0	343.39999	Lambayeque
1440	03-jul-20	50	1	0	0	0	0	0	0	0	0	0	0	0	0	0	0	0	0	0	0	0	0	0	0	0	0	1	0	0	0	0	0	No Reactivo	0		1	Male	41-50 años	Reque	0	366.10001	Chiclayo
1434	03-jul-20	61	1	0	0	0	0	0	0	0	0	0	0	0	0	0	0	0	0	0	0	0	1	0	0	0	1	0	0	0	0	0	0	No Reactivo	0		1	Male	61-70 años	Reque	0	366.10001	Chiclayo
1627	03-jul-20	19	1	0	0	0	0	0	0	0	0	0	0	0	0	0	0	0	0	0	0	0	0	0	0	0	0	0	0	0	0	0	0	No Reactivo	0		0	Female	9-20 años	Mochumi	1	364.5	Lambayeque
1625	03-jul-20	56	1	0	0	0	0	0	0	0	0	0	1	0	0	0	0	0	0	0	0	0	0	0	0	0	0	0	0	0	0	0	0	No Reactivo	0	< 14 dias	0	Male	51-60 años	Mochumi	1	364.5	Lambayeque
1621	03-jul-20	71	1	0	0	0	0	0	0	0	0	0	0	0	0	0	0	0	0	0	0	0	0	0	0	0	0	0	0	0	0	0	1	No Reactivo	0		0	Female	71-80 años	Mochumi	1	364.5	Lambayeque
1726	03-jul-20	37	1	0	0	0	0	0	0	0	0	0	0	0	0	0	0	0	0	0	0	0	0	0	0	0	0	0	0	0	0	0	0	No Reactivo	0		0	Male	31-40 años	Mochumi	0	364.5	Lambayeque
1722	03-jul-20	55	1	0	0	0	0	0	0	0	0	0	0	0	0	0	0	0	0	0	0	0	0	0	0	0	0	0	0	0	0	0	0	No Reactivo	0		0	Male	51-60 años	Mochumi	0	364.5	Lambayeque
1718	03-jul-20	47	1	0	0	0	0	0	0	0	0	0	0	0	0	0	0	0	0	0	0	0	0	0	0	0	0	0	0	0	0	0	0	Ig M (+) e Ig G (+)	1		0	Female	41-50 años	Mochumi	0	364.5	Lambayeque
1638	03-jul-20	52	1	0	0	0	0	0	0	0	0	0	0	0	0	0	0	0	0	0	0	0	0	0	0	0	0	0	0	0	0	0	1	No Reactivo	0	< 14 dias	0	Male	51-60 años	Mochumi	0	364.5	Lambayeque
751	03-jul-20	76	1	1	0	0	0	0	0	0	0	0	1	0	0	0	0	0	0	0	0	1	0	0	0	0	0	0	0	0	0	0	0	No Reactivo	0		1	Male	71-80 años	Jayanca	1	336	Lambayeque
879	03-jul-20	47	3	1	0	0	1	0	0	0	0	0	0	0	0	0	0	0	0	0	0	0	0	0	0	0	0	0	0	0	0	0	0	No Reactivo	0		0	Female	41-50 años	Chiclayo	1	347.60001	Chiclayo
1711	03-jul-20	50	1	0	0	0	0	0	0	0	0	0	0	0	0	0	0	0	0	0	0	0	0	0	0	0	0	0	0	0	0	0	0	No Reactivo	0		0	Male	41-50 años	Mochumi	0	364.5	Lambayeque
1256	03-jul-20	40	2	0	0	0	0	0	0	0	0	0	0	0	0	0	0	0	0	0	0	0	0	0	0	0	0	0	0	0	0	1	1	Ig M (+) e Ig G (+)	1		0	Female	31-40 años	Motupe	0	343.39999	Lambayeque
1424	03-jul-20	61	1	0	0	0	0	0	0	0	0	0	0	0	0	0	0	0	0	0	0	0	0	0	0	0	0	1	0	0	0	0	0	No Reactivo	0		1	Male	61-70 años	Reque	0	366.10001	Chiclayo
1240	03-jul-20	87	2	0	1	1	1	0	0	0	1	0	1	0	0	0	0	0	0	0	0	1	0	0	0	0	0	0	0	0	0	0	1	No Reactivo	0	< 14 dias	1	Female	> 80 años	Mórrope	1	381.70001	Lambayeque
889	03-jul-20	31	3	1	0	0	0	0	0	0	0	0	0	0	0	0	0	0	0	0	0	0	0	0	0	0	0	0	0	0	0	0	0	No Reactivo	0	< 14 dias	0	Male	31-40 años	Chiclayo	0	347.60001	Chiclayo
2057	03-jul-20	75	1	1	0	0	0	0	0	0	0	0	0	0	0	0	0	0	0	0	0	0	0	0	0	0	0	0	0	0	0	0	0	No Reactivo	0		0	Female	71-80 años	Zaña	0	379.10001	Chiclayo
1246	03-jul-20	19	2	0	0	0	1	0	0	0	0	0	0	0	0	0	0	0	0	0	0	0	0	0	0	0	0	0	1	0	1	1	0	No Reactivo	0		0	Female	9-20 años	Motupe	1	343.39999	Lambayeque
1720	03-jul-20	42	1	0	0	0	0	0	0	0	0	0	0	0	0	0	0	0	0	0	0	0	0	0	0	0	0	0	0	0	0	0	0	Ig M (+) e Ig G (+)	1		0	Male	41-50 años	Mochumi	0	364.5	Lambayeque
1258	03-jul-20	71	2	0	0	0	0	0	0	0	0	0	0	0	0	0	0	0	0	0	0	0	0	0	1	0	0	0	0	0	0	0	0	No Reactivo	0	< 14 dias	1	Male	71-80 años	Motupe	0	343.39999	Lambayeque
841	03-jul-20	43	1	0	0	0	0	0	0	0	0	0	0	0	0	0	0	0	0	0	0	0	0	0	0	0	0	0	0	0	0	0	0	No Reactivo	0		0	Male	41-50 años	Jayanca	0	336	Lambayeque
1622	03-jul-20	67	1	0	0	0	0	0	0	0	0	0	0	0	0	0	0	0	0	0	0	0	1	0	0	0	0	0	0	0	0	0	1	No Reactivo	0		1	Male	61-70 años	Mochumi	0	364.5	Lambayeque
727	03-jul-20	28	1	1	0	0	0	0	0	0	0	0	0	0	0	0	0	0	0	0	0	0	0	0	0	0	0	0	0	0	0	0	0	No Reactivo	0	< 14 dias	0	Female	21-30 años	Jayanca	0	336	Lambayeque
738	03-jul-20	23	1	1	0	0	0	0	1	0	0	0	1	1	0	0	0	0	0	0	0	0	0	0	0	0	0	0	0	0	0	0	0	No Reactivo	0		0	Male	21-30 años	Jayanca	1	336	Lambayeque
1436	03-jul-20	63	1	0	0	0	0	0	0	0	0	0	0	0	0	0	0	0	0	0	0	1	0	0	0	0	0	0	0	0	0	0	0	No Reactivo	0		1	Male	61-70 años	Reque	0	366.10001	Chiclayo
893	03-jul-20	60	1	0	0	0	0	0	0	0	0	0	0	0	0	0	0	0	0	0	0	0	0	0	0	0	0	0	0	0	0	0	1	No Reactivo	0	> 14 dias	0	Male	51-60 años	Jayanca	0	336	Lambayeque
715	03-jul-20	77	1	1	0	0	1	0	0	0	0	0	0	0	0	0	0	0	0	0	0	0	0	0	0	0	0	0	0	1	0	0	0	Ig M (+) e Ig G (+)	1		0	Female	71-80 años	Jayanca	1	336	Lambayeque
720	03-jul-20	29	1	1	0	0	0	0	0	0	0	0	1	0	0	0	0	0	0	0	0	0	0	0	0	0	0	0	1	1	0	0	0	Ig M (+) e Ig G (+)	1		0	Female	21-30 años	Jayanca	1	336	Lambayeque
1644	03-jul-20	19	1	0	0	0	0	0	0	0	0	0	0	0	0	0	0	0	0	0	0	0	0	0	0	0	0	0	0	0	0	0	0	No Reactivo	0	< 14 dias	0	Female	9-20 años	Mochumi	0	364.5	Lambayeque
815	03-jul-20	49	2	0	0	0	0	0	0	0	0	0	0	0	0	0	0	0	0	0	0	0	0	0	0	0	0	0	0	0	0	0	0	No Reactivo	0	< 14 dias	0	Female	41-50 años	Motupe	0	343.39999	Lambayeque
818	03-jul-20	13	2	0	0	0	0	0	0	0	0	0	0	0	0	0	0	0	0	0	0	0	0	0	0	0	0	0	0	0	0	0	0	No Reactivo	0	< 14 dias	0	Female	9-20 años	Motupe	0	343.39999	Lambayeque
1626	03-jul-20	49	1	0	0	0	0	0	1	0	0	0	0	0	0	0	0	0	0	0	0	0	0	0	0	0	0	0	0	0	0	0	0	No Reactivo	0	< 14 dias	0	Female	41-50 años	Mochumi	1	364.5	Lambayeque
1587	04-jul-20	50	3	0	0	0	0	0	0	0	0	0	0	0	0	0	0	0	0	0	0	0	0	0	0	0	0	0	0	0	0	0	0	Ig M (+) e Ig G (+)	1	> 14 dias	0	Female	41-50 años	Chiclayo	0	347.60001	Chiclayo
1368	04-jul-20	72	3	0	0	0	0	0	0	0	0	0	0	0	0	0	0	0	0	0	0	0	0	0	0	0	0	0	0	0	0	0	0	No Reactivo	0		0	Male	71-80 años	Chiclayo	0	347.60001	Chiclayo
2072	04-jul-20	36	3	0	0	0	0	0	0	0	0	0	0	0	0	0	0	0	0	0	0	0	0	0	0	0	0	0	0	0	0	0	0	No Reactivo	0		0	Female	31-40 años	José L. Ortiz	0	282	Chiclayo
2081	04-jul-20	20	3	0	0	0	0	0	0	0	0	0	0	0	0	0	0	0	0	0	0	0	0	0	0	0	0	0	0	0	0	0	0	No Reactivo	0		0	Male	9-20 años	José L. Ortiz	0	282	Chiclayo
1813	04-jul-20	39	1	0	0	0	0	0	0	0	0	0	0	0	0	0	0	0	0	0	0	0	0	0	0	0	0	0	0	0	0	0	0	No Reactivo	0	< 14 dias	0	Female	31-40 años	Picsi	0	419.60001	Chiclayo
1890	04-jul-20	42	3	0	0	0	0	0	0	0	0	0	0	0	0	0	0	0	0	0	0	0	0	0	0	0	0	0	0	0	0	0	0	No Reactivo	0		0	Male	41-50 años	Lambayeque	0	290.10001	Lambayeque
2075	04-jul-20	37	3	0	0	0	0	0	0	0	0	0	0	0	0	0	0	0	0	0	0	0	0	0	0	0	0	0	0	0	0	0	0	No Reactivo	0		0	Male	31-40 años	José L. Ortiz	0	282	Chiclayo
1886	04-jul-20	28	3	0	0	0	0	0	0	0	0	0	0	0	0	0	0	0	0	0	0	0	0	0	0	0	0	0	0	0	0	0	0	No Reactivo	0		0	Female	21-30 años	Lambayeque	0	290.10001	Lambayeque
1796	04-jul-20	38	1	0	0	0	0	0	0	0	0	0	0	0	0	0	0	0	0	0	0	0	0	0	0	0	0	0	0	0	0	0	0	No Reactivo	0		0	Male	31-40 años	Picsi	0	419.60001	Chiclayo
1608	04-jul-20	55	3	0	0	0	0	0	0	0	0	0	0	0	0	0	0	1	0	0	0	0	0	0	0	0	0	0	0	0	0	0	1	Ig M (+) e Ig G (+)	1		0	Male	51-60 años	Chiclayo	1	347.60001	Chiclayo
1615	04-jul-20	10	3	0	0	0	0	0	0	0	0	0	0	0	0	0	0	0	0	0	0	0	0	0	0	0	0	0	0	0	0	0	0	Ig M (+) e Ig G (+)	1		0	Female	9-20 años	Chiclayo	0	347.60001	Chiclayo
1808	04-jul-20	45	1	0	0	0	0	0	0	0	0	0	0	0	0	0	0	0	0	0	0	0	0	0	0	0	0	0	1	0	0	0	1	No Reactivo	0		0	Female	41-50 años	Picsi	0	419.60001	Chiclayo
1816	04-jul-20	47	1	0	0	0	0	0	0	0	0	0	0	0	0	0	0	0	0	0	0	0	0	0	0	0	0	0	1	0	0	0	1	No Reactivo	0		0	Male	41-50 años	Picsi	0	419.60001	Chiclayo
1810	04-jul-20	24	1	0	0	0	1	0	0	0	0	0	0	0	0	0	0	0	0	0	0	0	0	0	0	0	0	0	1	0	0	0	0	No Reactivo	0		0	Male	21-30 años	Picsi	1	419.60001	Chiclayo
1912	04-jul-20	32	3	0	0	0	0	0	0	0	0	0	0	0	0	0	0	0	0	0	0	0	0	0	0	0	0	0	0	0	0	0	0	No Reactivo	0		0	Male	31-40 años	Chiclayo	0	347.60001	Chiclayo
1520	04-jul-20	60	3	0	0	0	0	0	0	0	0	0	0	0	0	0	0	0	0	0	0	0	0	0	0	0	0	0	0	0	0	0	0	No Reactivo	0	< 14 dias	0	Male	51-60 años	Chiclayo	0	347.60001	Chiclayo
1613	04-jul-20	46	3	0	0	0	0	0	0	0	0	0	0	0	0	0	0	0	0	0	0	0	0	0	0	0	0	0	0	0	0	0	0	No Reactivo	0	< 14 dias	0	Female	41-50 años	Chiclayo	0	347.60001	Chiclayo
1357	04-jul-20	30	3	0	0	0	0	0	0	0	0	0	0	0	0	0	0	0	0	0	0	0	0	0	0	0	0	0	0	0	0	0	0	No Reactivo	0		0	Male	21-30 años	José L. Ortiz	0	282	Chiclayo
1536	04-jul-20	44	3	0	0	0	0	0	0	0	0	0	0	0	0	0	0	0	0	0	0	0	0	0	0	0	0	0	0	0	0	0	0	Ig M (+) e Ig G (+)	1		0	Male	41-50 años	Chiclayo	0	347.60001	Chiclayo
1349	04-jul-20	54	3	0	0	1	0	1	0	0	0	0	0	0	0	0	0	0	0	0	0	1	0	0	0	0	0	0	0	0	0	0	0	No Reactivo	0		1	Male	51-60 años	Chiclayo	1	347.60001	Chiclayo
2076	04-jul-20	22	3	0	0	0	0	0	0	0	0	0	0	0	0	0	0	0	0	0	0	0	0	0	0	0	0	0	0	0	0	0	0	Ig M (+) e Ig G (+)	1		0	Male	21-30 años	José L. Ortiz	0	282	Chiclayo
1806	04-jul-20	39	1	0	0	0	0	0	0	0	0	0	0	0	0	0	0	0	0	0	0	0	0	0	0	0	0	0	1	0	0	0	1	No Reactivo	0		0	Male	31-40 años	Picsi	0	419.60001	Chiclayo
1614	04-jul-20	58	3	0	0	0	0	0	0	0	0	0	1	0	0	0	0	0	0	0	0	0	0	0	0	0	0	0	0	0	0	0	0	No Reactivo	0		0	Female	51-60 años	Chiclayo	1	347.60001	Chiclayo
1351	04-jul-20	30	3	0	0	0	0	0	0	0	0	0	0	0	0	0	0	0	0	0	0	0	0	0	0	0	0	0	0	0	0	0	0	No Reactivo	0		0	Female	21-30 años	José L. Ortiz	0	282	Chiclayo
1924	04-jul-20	84	3	1	0	0	0	0	0	0	0	0	0	0	0	0	0	0	0	0	0	0	0	0	0	0	0	0	0	0	0	0	0	Ig M (+) e Ig G (+)	1		0	Male	> 80 años	Chiclayo	0	347.60001	Chiclayo
1812	04-jul-20	39	1	0	0	0	0	0	0	0	0	0	0	0	0	0	0	0	0	0	0	0	0	0	0	0	0	0	1	0	0	0	0	No Reactivo	0		0	Female	31-40 años	Picsi	0	419.60001	Chiclayo
1508	04-jul-20	63	3	0	0	0	0	0	0	0	0	0	0	0	0	0	0	0	1	0	0	0	0	0	0	0	0	1	0	0	0	0	1	No Reactivo	0	< 14 dias	1	Male	61-70 años	Chiclayo	1	347.60001	Chiclayo
2061	04-jul-20	30	3	0	0	0	0	0	0	0	0	0	0	0	0	0	0	0	0	0	0	0	0	0	0	0	0	0	0	0	0	0	0	No Reactivo	0		0	Male	21-30 años	José L. Ortiz	0	282	Chiclayo
1345	04-jul-20	42	3	0	0	0	0	0	0	0	0	0	0	0	0	0	0	0	0	0	0	0	0	0	0	0	0	0	0	0	0	0	0	No Reactivo	0		0	Female	41-50 años	José L. Ortiz	0	282	Chiclayo
1801	04-jul-20	24	1	0	0	0	0	0	0	0	0	0	0	0	0	0	0	0	0	0	0	0	0	0	0	0	0	0	1	0	1	1	1	No Reactivo	0		0	Male	21-30 años	Picsi	0	419.60001	Chiclayo
1787	04-jul-20	44	1	0	0	0	0	0	0	0	0	0	0	0	0	0	0	0	0	0	0	0	0	0	0	0	0	0	0	0	0	0	0	No Reactivo	0		0	Female	41-50 años	Picsi	0	419.60001	Chiclayo
1871	04-jul-20	58	3	0	0	0	0	0	0	0	0	0	0	0	0	0	0	0	0	0	0	0	0	0	0	0	0	0	0	0	0	0	0	No Reactivo	0		0	Female	51-60 años	Lambayeque	0	290.10001	Lambayeque
1805	04-jul-20	70	1	1	0	0	0	0	0	0	0	0	0	0	0	0	0	0	0	0	0	0	0	0	0	0	0	0	0	0	0	0	0	No Reactivo	0		0	Female	61-70 años	Picsi	0	419.60001	Chiclayo
1612	04-jul-20	14	3	0	0	0	0	0	0	0	0	0	0	0	0	0	0	0	0	0	0	0	0	0	0	0	0	0	0	0	0	1	0	No Reactivo	0		0	Female	9-20 años	Chiclayo	0	347.60001	Chiclayo
1559	04-jul-20	45	3	0	0	0	0	0	0	0	0	0	0	0	0	0	0	0	0	0	0	0	0	0	0	0	0	0	0	0	0	0	0	No Reactivo	0		0	Male	41-50 años	Chiclayo	0	347.60001	Chiclayo
1909	04-jul-20	24	1	0	0	0	0	0	0	0	0	0	0	0	0	0	0	0	0	0	0	0	0	0	0	0	0	0	0	0	0	0	0	No Reactivo	0		0	Female	21-30 años	Reque	0	366.10001	Chiclayo
2069	04-jul-20	35	3	0	0	0	0	0	0	0	0	0	0	0	0	0	0	0	0	0	0	0	0	0	0	0	0	0	0	0	0	0	0	No Reactivo	0		0	Male	31-40 años	José L. Ortiz	0	282	Chiclayo
1574	04-jul-20	66	3	0	0	0	1	0	0	0	0	0	0	0	0	0	0	0	0	0	0	0	0	0	0	0	0	1	0	0	0	0	0	No Reactivo	0	> 14 dias	1	Male	61-70 años	Chiclayo	1	347.60001	Chiclayo
2082	04-jul-20	23	3	0	0	0	0	0	0	0	0	0	0	0	0	0	0	0	0	0	0	0	0	0	0	0	0	0	0	0	0	0	0	Ig M (+) e Ig G (+)	1		0	Female	21-30 años	José L. Ortiz	0	282	Chiclayo
1802	04-jul-20	28	1	0	0	0	0	0	0	0	0	0	0	0	0	0	0	0	0	0	0	0	0	0	0	0	0	0	0	0	0	0	0	No Reactivo	0		0	Female	21-30 años	Picsi	0	419.60001	Chiclayo
1618	04-jul-20	21	3	0	0	0	0	0	0	0	0	0	0	0	0	0	0	0	0	0	0	0	0	0	0	0	0	0	0	0	0	0	0	No Reactivo	0	< 14 dias	0	Male	21-30 años	Chiclayo	0	347.60001	Chiclayo
1617	04-jul-20	46	3	0	0	0	0	0	0	0	0	0	0	0	0	0	0	0	0	0	0	0	0	0	0	0	0	0	0	0	0	0	0	No Reactivo	0		0	Female	41-50 años	Chiclayo	0	347.60001	Chiclayo
2062	04-jul-20	54	3	1	0	0	0	0	0	0	0	0	0	0	0	0	0	0	0	0	0	0	0	0	0	0	0	0	0	0	0	0	0	Ig M (+) e Ig G (+)	1		0	Male	51-60 años	José L. Ortiz	0	282	Chiclayo
1321	04-jul-20	40	3	0	0	0	0	0	0	0	0	0	0	0	0	0	0	0	0	0	0	0	0	0	0	0	1	0	0	0	0	0	1	No Reactivo	0		1	Male	31-40 años	José L. Ortiz	0	282	Chiclayo
1583	04-jul-20	53	3	0	0	0	0	0	0	0	0	0	0	0	0	0	0	0	0	0	0	0	1	0	0	0	0	0	0	0	1	0	0	Ig M (+) e Ig G (+)	1		1	Female	51-60 años	Chiclayo	0	347.60001	Chiclayo
1611	04-jul-20	38	3	0	0	0	0	0	0	0	0	0	0	0	0	0	0	0	0	0	0	0	0	0	0	0	0	0	0	0	0	0	0	Ig M (+) e Ig G (+)	1		0	Male	31-40 años	Chiclayo	0	347.60001	Chiclayo
1809	04-jul-20	36	1	0	0	0	0	0	0	0	0	0	0	0	0	0	0	0	0	0	0	0	0	0	0	0	0	0	1	1	0	0	0	No Reactivo	0	< 14 dias	0	Male	31-40 años	Picsi	0	419.60001	Chiclayo
1369	04-jul-20	40	3	0	0	0	0	0	0	0	0	0	0	0	0	0	0	0	0	0	0	0	0	0	0	0	0	0	0	0	0	0	0	No Reactivo	0	> 14 dias	0	Female	31-40 años	Chiclayo	0	347.60001	Chiclayo
1927	04-jul-20	38	3	0	0	0	0	0	0	0	0	0	0	0	0	0	0	0	0	0	0	0	0	0	0	0	0	0	0	0	0	0	0	Ig M (+) e Ig G (+)	1		0	Male	31-40 años	Chiclayo	0	347.60001	Chiclayo
1539	04-jul-20	18	3	0	0	0	0	0	0	0	0	0	0	0	0	0	0	0	0	0	0	0	0	0	0	0	0	0	0	0	0	0	0	No Reactivo	0		0	Male	9-20 años	Chiclayo	0	347.60001	Chiclayo
1601	04-jul-20	31	3	0	0	0	0	0	0	0	0	0	0	0	0	0	0	0	0	0	0	0	0	0	0	0	0	0	0	0	0	0	0	Ig M (+) e Ig G (+)	1		0	Male	31-40 años	Chiclayo	0	347.60001	Chiclayo
1862	04-jul-20	52	3	0	0	0	0	0	0	0	0	0	0	0	0	0	0	0	0	0	0	0	0	0	0	0	0	0	0	0	0	0	0	Ig M (+) e Ig G (+)	1		0	Male	51-60 años	Lambayeque	0	290.10001	Lambayeque
1794	04-jul-20	25	1	0	0	0	0	0	0	0	0	0	0	0	0	0	0	0	0	0	0	0	0	0	0	0	0	0	1	0	0	0	1	No Reactivo	0		0	Female	21-30 años	Picsi	0	419.60001	Chiclayo
1903	04-jul-20	14	3	0	0	0	0	0	0	0	0	0	0	0	0	0	0	0	0	0	0	0	0	0	0	0	0	0	0	0	0	0	0	No Reactivo	0		0	Male	9-20 años	Lambayeque	0	290.10001	Lambayeque
1858	04-jul-20	32	3	0	0	0	0	0	0	0	0	0	0	0	0	0	0	0	0	0	0	0	0	0	0	0	0	0	0	0	0	0	0	Ig M (+) e Ig G (+)	1		0	Male	31-40 años	Lambayeque	0	290.10001	Lambayeque
1356	04-jul-20	15	3	0	0	0	0	0	0	0	0	0	0	0	0	0	0	0	0	0	0	0	0	0	0	0	0	0	0	0	0	0	0	No Reactivo	0		0	Female	9-20 años	José L. Ortiz	0	282	Chiclayo
2073	04-jul-20	25	3	0	0	0	0	0	0	0	0	0	0	0	0	0	0	0	0	0	0	0	0	0	0	0	0	0	0	0	0	0	0	No Reactivo	0		0	Male	21-30 años	José L. Ortiz	0	282	Chiclayo
1800	04-jul-20	67	1	1	0	0	0	0	0	0	0	0	0	0	0	0	0	0	0	0	0	0	0	0	0	0	0	0	0	0	0	0	0	No Reactivo	0		0	Male	61-70 años	Picsi	0	419.60001	Chiclayo
1814	04-jul-20	60	1	0	0	0	1	0	0	0	0	0	1	0	0	0	1	0	0	0	0	0	0	0	0	0	0	0	1	0	0	0	1	No Reactivo	0		0	Male	51-60 años	Picsi	1	419.60001	Chiclayo
1331	04-jul-20	42	3	0	0	0	0	0	0	0	0	0	0	0	0	0	0	0	0	0	0	0	0	0	0	0	0	0	0	0	0	0	0	No Reactivo	0	> 14 dias	0	Female	41-50 años	José L. Ortiz	0	282	Chiclayo
1865	04-jul-20	70	3	1	0	0	0	0	0	0	0	0	0	0	0	0	0	0	0	0	0	0	0	0	0	0	0	0	0	0	0	0	0	No Reactivo	0	< 14 dias	0	Female	61-70 años	José L. Ortiz	0	282	Chiclayo
1352	04-jul-20	71	3	0	0	0	0	0	0	0	0	0	0	0	0	0	0	0	0	0	0	0	0	0	0	0	0	0	0	0	0	0	0	No Reactivo	0		0	Female	71-80 años	José L. Ortiz	0	282	Chiclayo
1790	04-jul-20	29	1	1	0	0	0	1	0	0	0	0	0	0	0	0	1	0	0	0	0	0	0	0	0	0	0	0	1	0	0	0	0	No Reactivo	0		0	Male	21-30 años	Picsi	1	419.60001	Chiclayo
1926	04-jul-20	21	3	0	0	0	0	0	0	0	0	0	0	0	0	0	0	0	0	0	0	0	0	0	0	0	0	0	0	0	0	0	0	No Reactivo	0		0	Male	21-30 años	Lambayeque	0	290.10001	Lambayeque
1591	04-jul-20	38	3	0	0	0	0	0	0	0	0	0	0	0	0	0	0	0	0	0	0	0	0	0	0	0	0	0	0	0	1	0	0	Ig M (+) e Ig G (+)	1	> 14 dias	0	Male	31-40 años	Chiclayo	0	347.60001	Chiclayo
1610	04-jul-20	16	3	0	0	0	0	0	0	0	0	0	0	0	0	0	0	0	0	0	1	0	0	0	0	0	0	0	0	0	0	0	0	No Reactivo	0		1	Male	9-20 años	Chiclayo	0	347.60001	Chiclayo
1875	04-jul-20	58	3	0	0	0	0	0	0	0	0	0	0	0	0	0	0	0	0	0	0	0	0	0	0	0	0	0	0	0	0	0	0	Ig M (+) e Ig G (+)	1		0	Female	51-60 años	Lambayeque	0	290.10001	Lambayeque
1344	04-jul-20	75	1	0	0	0	0	0	0	0	0	0	0	0	0	0	0	0	0	0	0	0	0	0	0	0	0	0	0	0	0	0	0	No Reactivo	0		0	Female	71-80 años	Cayalti	0	437.10001	Chiclayo
1930	04-jul-20	45	3	0	0	0	0	0	0	0	0	0	0	0	0	0	0	0	0	0	0	0	0	0	0	0	0	0	0	0	0	0	0	No Reactivo	0		0	Female	41-50 años	Lambayeque	0	290.10001	Lambayeque
2066	04-jul-20	29	3	0	0	0	0	0	0	0	0	0	0	0	0	0	0	0	0	0	0	0	0	0	0	0	0	0	0	0	0	0	0	No Reactivo	0		0	Female	21-30 años	José L. Ortiz	0	282	Chiclayo
1940	04-jul-20	72	3	0	0	0	0	0	0	0	0	0	0	0	0	0	0	0	0	0	0	0	0	0	0	0	0	0	0	0	0	0	0	No Reactivo	0		0	Male	71-80 años	Lambayeque	0	290.10001	Lambayeque
1570	04-jul-20	69	3	0	1	1	1	1	1	1	1	1	1	1	1	1	1	0	0	1	0	0	0	0	0	0	0	0	0	0	0	0	0	Ig M (+) e Ig G (+)	1		0	Male	61-70 años	Chiclayo	1	347.60001	Chiclayo
1366	04-jul-20	24	3	0	0	0	0	0	0	0	0	0	0	0	0	0	0	0	0	0	0	0	0	0	0	0	0	0	0	0	0	0	0	No Reactivo	0		0	Male	21-30 años	Chiclayo	0	347.60001	Chiclayo
1937	04-jul-20	34	3	0	0	0	0	0	0	0	0	0	0	0	0	0	0	0	0	0	0	0	0	0	0	0	0	0	0	0	0	0	0	No Reactivo	0		0	Female	31-40 años	Lambayeque	0	290.10001	Lambayeque
1878	04-jul-20	48	3	0	0	0	0	0	0	0	0	0	0	0	0	0	0	0	0	0	0	0	0	0	0	0	0	0	0	0	0	0	0	No Reactivo	0		0	Female	41-50 años	José L. Ortiz	0	282	Chiclayo
1347	04-jul-20	44	3	0	0	0	0	0	0	0	0	0	0	0	0	0	0	0	0	0	0	0	0	0	0	0	0	0	0	0	0	0	0	No Reactivo	0	< 14 dias	0	Female	41-50 años	José L. Ortiz	0	282	Chiclayo
1945	04-jul-20	55	3	0	0	0	0	0	0	0	0	0	0	0	0	0	0	0	0	0	0	0	0	0	0	0	0	0	0	0	0	0	0	No Reactivo	0		0	Male	51-60 años	Lambayeque	0	290.10001	Lambayeque
1807	04-jul-20	19	1	0	0	0	0	0	0	0	0	0	0	0	0	0	0	0	0	0	0	0	0	0	0	0	0	0	1	0	0	0	1	No Reactivo	0		0	Male	9-20 años	Picsi	0	419.60001	Chiclayo
1811	04-jul-20	43	1	0	0	0	0	0	0	0	0	0	0	0	0	0	0	0	0	0	0	0	0	0	0	0	0	0	1	0	0	0	1	No Reactivo	0		0	Male	41-50 años	Picsi	0	419.60001	Chiclayo
1350	04-jul-20	42	3	0	0	0	0	0	0	0	0	0	0	0	0	0	0	0	0	0	0	0	0	0	0	0	0	0	0	0	0	0	0	No Reactivo	0		0	Female	41-50 años	José L. Ortiz	0	282	Chiclayo
1604	04-jul-20	70	3	1	0	0	0	0	0	0	0	0	0	0	0	0	0	0	0	0	0	0	0	0	0	0	0	0	0	0	0	0	0	Ig M (+) e Ig G (+)	1		0	Male	61-70 años	Chiclayo	0	347.60001	Chiclayo
1471	04-jul-20	28	3	1	0	0	0	0	0	0	0	0	0	0	0	0	0	0	0	0	0	0	0	0	0	0	0	0	0	0	0	0	0	Ig M (+) e Ig G (+)	1	< 14 dias	0	Male	21-30 años	Chiclayo	0	347.60001	Chiclayo
1939	04-jul-20	77	3	0	0	0	0	0	0	0	0	0	0	0	0	0	0	0	0	0	0	0	0	0	0	0	0	0	0	0	0	0	0	No Reactivo	0		0	Female	71-80 años	Lambayeque	0	290.10001	Lambayeque
1932	04-jul-20	33	3	0	0	0	0	0	0	0	0	0	0	0	0	0	0	0	0	0	0	0	0	0	0	0	0	0	0	0	0	0	0	No Reactivo	0		0	Male	31-40 años	Lambayeque	0	290.10001	Lambayeque
2074	04-jul-20	29	3	0	0	0	0	0	0	0	0	0	0	0	0	0	0	0	0	0	0	0	0	0	0	0	0	0	0	0	0	0	0	No Reactivo	0		0	Female	21-30 años	José L. Ortiz	0	282	Chiclayo
1804	04-jul-20	40	1	0	0	0	0	0	0	0	0	0	0	0	0	0	0	0	0	0	0	0	0	0	0	0	0	0	0	0	0	0	0	Ig M (+) e Ig G (+)	1		0	Male	31-40 años	Picsi	0	419.60001	Chiclayo
2065	04-jul-20	21	3	0	0	0	0	0	0	0	0	0	0	0	0	0	0	0	0	0	0	0	0	0	0	0	0	0	0	0	0	0	0	No Reactivo	0		0	Female	21-30 años	José L. Ortiz	0	282	Chiclayo
2077	04-jul-20	42	3	1	0	0	0	0	0	0	0	0	0	0	0	0	0	0	0	0	0	0	0	0	0	0	0	0	0	0	0	0	0	Ig M (+) e Ig G (+)	1		0	Male	41-50 años	José L. Ortiz	0	282	Chiclayo
1474	04-jul-20	42	3	0	1	1	1	0	0	0	1	0	0	0	1	1	0	0	0	0	0	0	1	0	0	0	0	0	0	0	0	0	0	Ig M (+) e Ig G (+)	1		1	Female	41-50 años	Chiclayo	1	347.60001	Chiclayo
1354	04-jul-20	45	3	0	0	0	0	0	0	0	0	0	0	0	0	0	0	0	0	0	0	0	0	0	0	0	0	0	0	0	0	0	0	No Reactivo	0		0	Male	41-50 años	José L. Ortiz	0	282	Chiclayo
1928	04-jul-20	44	3	0	0	0	0	0	0	0	0	0	0	0	0	0	0	0	0	0	0	0	0	0	0	0	0	0	0	0	0	0	0	Ig M (+) e Ig G (+)	1		0	Female	41-50 años	Lambayeque	0	290.10001	Lambayeque
1504	04-jul-20	25	3	0	1	1	0	0	0	0	1	1	0	0	1	1	0	0	0	0	0	0	0	0	0	0	0	0	0	0	0	0	1	Ig M (+) e Ig G (+)	1	> 14 dias	0	Female	21-30 años	Chiclayo	1	347.60001	Chiclayo
2071	04-jul-20	32	3	0	0	0	0	0	0	0	0	0	0	0	0	0	0	0	0	0	0	0	0	0	0	0	0	0	0	0	0	0	0	No Reactivo	0		0	Female	31-40 años	José L. Ortiz	0	282	Chiclayo
1815	04-jul-20	55	1	0	0	0	0	0	0	0	0	0	0	0	0	0	0	0	0	0	0	0	0	0	0	0	0	0	0	0	0	0	0	No Reactivo	0		0	Male	51-60 años	Picsi	0	419.60001	Chiclayo
1515	04-jul-20	31	3	0	0	0	0	0	0	0	0	0	0	0	0	0	0	0	0	0	0	0	0	0	0	0	0	0	1	0	0	0	0	No Reactivo	0	> 14 dias	0	Female	31-40 años	Chiclayo	0	347.60001	Chiclayo
1914	04-jul-20	51	3	0	0	0	0	0	0	0	0	0	0	0	0	0	0	0	0	0	0	0	0	0	0	0	0	0	0	0	0	0	0	No Reactivo	0		0	Male	51-60 años	José L. Ortiz	0	282	Chiclayo
1803	04-jul-20	30	1	0	0	0	0	0	0	0	0	0	0	0	0	0	0	0	0	0	0	0	0	0	0	0	0	1	0	0	0	0	0	Ig M (+) e Ig G (+)	1		1	Female	21-30 años	Picsi	0	419.60001	Chiclayo
1902	04-jul-20	23	3	0	0	0	0	0	0	0	0	0	0	0	0	0	0	0	0	0	0	0	0	0	0	0	0	0	0	0	0	0	0	No Reactivo	0		0	Male	21-30 años	Lambayeque	0	290.10001	Lambayeque
1786	04-jul-20	34	1	0	0	0	0	0	0	0	0	0	0	0	0	0	0	0	0	0	0	0	0	0	0	0	0	0	1	1	0	0	0	No Reactivo	0		0	Male	31-40 años	Picsi	0	419.60001	Chiclayo
1788	04-jul-20	24	1	0	0	0	0	0	0	0	0	0	0	0	0	0	0	0	0	0	1	0	0	0	0	0	0	0	0	0	1	0	0	No Reactivo	0		1	Male	21-30 años	Picsi	0	419.60001	Chiclayo
1899	04-jul-20	64	3	0	0	0	0	0	0	0	0	0	0	0	0	0	0	0	0	0	0	0	0	0	0	0	0	0	0	0	0	0	0	No Reactivo	0		0	Male	61-70 años	Lambayeque	0	290.10001	Lambayeque
1620	04-jul-20	20	3	0	0	0	0	0	0	0	0	0	0	0	0	0	0	0	0	0	0	0	0	0	0	0	0	0	0	0	0	0	0	Ig M (+) e Ig G (+)	1	< 14 dias	0	Female	9-20 años	Chiclayo	0	347.60001	Chiclayo
1348	04-jul-20	37	3	0	1	1	1	0	0	0	0	0	1	0	0	0	0	0	0	0	0	0	0	0	0	0	0	0	0	0	0	0	0	No Reactivo	0	< 14 dias	0	Male	31-40 años	José L. Ortiz	1	282	Chiclayo
1799	04-jul-20	29	1	0	0	0	0	0	0	0	0	0	0	0	0	0	1	0	0	0	0	0	0	0	0	0	0	0	1	0	0	0	1	No Reactivo	0		0	Male	21-30 años	Picsi	1	419.60001	Chiclayo
1353	04-jul-20	28	3	0	0	0	0	0	0	0	0	0	0	0	0	0	0	0	0	0	0	0	0	0	0	0	0	0	0	0	0	0	0	No Reactivo	0		0	Male	21-30 años	José L. Ortiz	0	282	Chiclayo
1942	04-jul-20	36	3	0	0	0	0	0	0	0	0	0	0	0	0	0	0	0	0	0	0	0	0	0	0	0	0	0	0	0	0	0	0	No Reactivo	0		0	Male	31-40 años	Lambayeque	0	290.10001	Lambayeque
2060	04-jul-20	66	3	1	0	1	1	1	0	0	0	0	0	0	0	0	0	0	0	0	0	0	0	0	0	0	0	0	0	0	0	0	0	Ig M (+) e Ig G (+)	1		0	Male	61-70 años	Chiclayo	1	347.60001	Chiclayo
1359	04-jul-20	66	3	0	0	0	0	0	0	0	0	0	0	0	0	0	0	0	0	0	0	0	0	0	0	0	0	0	0	0	0	0	0	No Reactivo	0		0	Male	61-70 años	José L. Ortiz	0	282	Chiclayo
1789	04-jul-20	31	1	0	0	0	0	0	0	0	0	0	0	0	0	0	0	0	0	0	0	0	0	0	0	0	0	0	0	0	0	0	0	No Reactivo	0	> 14 dias	0	Male	31-40 años	Picsi	0	419.60001	Chiclayo
2070	04-jul-20	45	3	0	0	0	0	0	0	0	0	0	0	0	0	0	0	0	0	0	0	0	0	0	0	0	0	0	0	0	0	0	0	Ig M (+) e Ig G (+)	1		0	Male	41-50 años	José L. Ortiz	0	282	Chiclayo
1748	05-jul-20	21	1	0	0	0	0	0	0	0	0	0	0	0	0	0	0	0	0	0	0	0	0	0	0	0	0	0	0	0	0	0	0	No Reactivo	0	> 14 dias	0	Male	21-30 años	Cañaris	0	295.60001	Ferreñafe
1127	05-jul-20	34	3	1	0	0	0	0	0	0	0	0	0	0	0	0	0	0	0	0	0	0	0	0	0	0	0	0	0	0	0	0	0	No Reactivo	0		0	Male	31-40 años	José L. Ortiz	0	282	Chiclayo
1736	05-jul-20	34	1	0	0	0	0	0	0	0	0	0	0	0	0	0	0	0	0	0	0	0	0	0	0	0	0	0	0	0	0	0	0	No Reactivo	0		0	Female	31-40 años	Cañaris	0	295.60001	Ferreñafe
1528	05-jul-20	47	3	1	0	0	0	0	0	0	0	0	0	0	0	0	0	0	0	0	0	0	0	0	0	0	0	0	0	0	0	0	0	No Reactivo	0		1	Female	41-50 años	Chiclayo	0	347.60001	Chiclayo
746	05-jul-20	37	1	1	0	0	0	0	0	0	0	0	0	0	0	0	0	0	0	0	0	0	0	0	0	0	0	0	0	0	0	0	0	No Reactivo	0		0	Male	31-40 años	Jayanca	0	336	Lambayeque
1830	05-jul-20	12	1	0	0	0	0	0	0	0	0	0	0	0	0	0	0	0	0	0	0	0	0	0	0	0	0	0	0	0	0	0	0	No Reactivo	0		0	Male	9-20 años	Cañaris	0	295.60001	Ferreñafe
1743	05-jul-20	31	1	0	0	0	0	0	0	0	0	0	0	0	0	0	0	0	0	0	0	0	0	0	0	0	0	0	0	0	0	0	0	No Reactivo	0		0	Female	31-40 años	Cañaris	0	295.60001	Ferreñafe
1108	05-jul-20	48	3	0	0	0	0	0	0	0	0	0	0	0	0	0	0	0	0	0	0	0	0	0	0	0	0	0	0	0	0	0	0	Ig M (+) e Ig G (+)	1	< 14 dias	0	Female	41-50 años	José L. Ortiz	0	282	Chiclayo
1829	05-jul-20	59	1	0	0	0	0	0	0	0	0	0	0	0	0	0	0	0	0	0	0	0	0	0	0	0	0	0	0	0	0	0	0	No Reactivo	0		0	Male	51-60 años	Cañaris	0	295.60001	Ferreñafe
1832	05-jul-20	42	1	0	0	0	0	0	0	0	0	0	0	0	0	0	0	0	0	0	0	0	0	0	0	0	0	0	0	0	0	0	0	No Reactivo	0		0	Female	41-50 años	Cañaris	0	295.60001	Ferreñafe
1817	05-jul-20	22	1	0	0	0	0	0	0	0	0	0	0	0	0	0	0	0	0	0	0	0	0	0	0	0	0	0	0	0	0	0	0	No Reactivo	0		0	Male	21-30 años	Cañaris	0	295.60001	Ferreñafe
1828	05-jul-20	40	1	0	0	0	0	0	0	0	0	0	0	0	0	0	0	0	0	0	0	0	0	0	0	0	0	0	0	0	0	0	0	No Reactivo	0		0	Male	31-40 años	Cañaris	0	295.60001	Ferreñafe
1833	05-jul-20	17	1	0	0	0	0	0	0	0	0	0	0	0	0	0	0	0	0	0	0	0	0	0	0	0	0	0	0	0	0	0	0	No Reactivo	0	> 14 dias	0	Female	9-20 años	Cañaris	0	295.60001	Ferreñafe
1739	05-jul-20	77	1	0	0	0	0	0	0	0	0	0	0	0	0	0	0	0	0	0	0	1	0	0	0	0	0	0	0	0	0	0	0	Ig M (+) e Ig G (+)	1		1	Female	71-80 años	Cañaris	0	295.60001	Ferreñafe
1819	05-jul-20	34	1	0	0	0	0	0	0	0	0	0	0	0	0	0	0	0	0	0	0	0	0	0	0	0	0	0	0	0	0	0	0	No Reactivo	0		0	Female	31-40 años	Cañaris	0	295.60001	Ferreñafe
1735	05-jul-20	20	1	0	0	0	0	0	0	0	0	0	0	0	0	0	0	0	0	0	0	0	0	0	0	0	0	0	0	0	0	0	0	No Reactivo	0		0	Male	9-20 años	Cañaris	0	295.60001	Ferreñafe
1822	05-jul-20	77	1	0	0	0	0	0	0	0	0	0	0	0	0	0	0	0	0	0	0	0	0	0	0	0	0	0	0	0	0	0	0	Ig M (+) e Ig G (+)	1		0	Female	71-80 años	Cañaris	0	295.60001	Ferreñafe
1824	05-jul-20	58	1	0	0	0	0	0	0	0	0	0	0	0	0	0	0	0	0	0	0	0	0	0	0	0	0	0	0	0	0	0	0	No Reactivo	0		0	Male	51-60 años	Cañaris	0	295.60001	Ferreñafe
1740	05-jul-20	45	1	0	0	0	0	0	0	0	0	0	0	0	0	0	0	0	0	0	0	0	0	0	0	0	0	0	0	0	0	0	0	No Reactivo	0		0	Male	41-50 años	Cañaris	0	295.60001	Ferreñafe
1823	05-jul-20	46	1	0	0	0	0	0	0	0	0	0	0	0	0	0	0	0	0	0	0	0	0	0	0	0	0	0	0	0	0	0	0	No Reactivo	0		0	Male	41-50 años	Cañaris	0	295.60001	Ferreñafe
1137	05-jul-20	29	3	0	0	0	0	0	0	0	0	0	0	0	0	0	0	0	0	0	0	0	0	0	0	0	0	0	0	0	1	0	1	Ig M (+) e Ig G (+)	1		0	Male	21-30 años	José L. Ortiz	0	282	Chiclayo
1827	05-jul-20	58	1	0	0	0	0	0	0	0	0	0	1	0	0	0	0	1	0	0	0	0	0	0	0	0	0	0	0	0	0	0	0	No Reactivo	0		0	Male	51-60 años	Cañaris	1	295.60001	Ferreñafe
1746	05-jul-20	59	1	0	0	0	0	0	0	0	0	0	0	0	0	0	0	0	0	0	0	0	0	0	0	0	0	0	0	0	0	0	0	No Reactivo	0		0	Male	51-60 años	Cañaris	0	295.60001	Ferreñafe
1825	05-jul-20	45	1	0	0	0	0	0	0	0	0	0	0	0	0	0	0	0	0	0	0	0	0	0	0	0	0	0	0	0	0	0	0	No Reactivo	0	< 14 dias	0	Female	41-50 años	Cañaris	0	295.60001	Ferreñafe
1547	05-jul-20	20	1	0	0	0	0	0	0	0	0	0	0	0	0	0	0	0	0	0	0	0	0	0	0	0	0	0	0	0	0	0	0	No Reactivo	0		0	Male	9-20 años	Zaña	0	379.10001	Chiclayo
1737	05-jul-20	31	1	0	0	0	0	0	0	0	0	0	0	0	0	0	0	0	0	0	0	0	0	0	0	0	0	0	0	0	0	0	0	No Reactivo	0		0	Female	31-40 años	Cañaris	0	295.60001	Ferreñafe
1738	05-jul-20	44	1	0	0	0	0	0	0	0	0	0	0	0	0	0	0	0	0	0	0	0	0	0	0	0	0	0	0	0	0	0	0	No Reactivo	0		0	Female	41-50 años	Cañaris	0	295.60001	Ferreñafe
2023	06-jul-20	60	2	0	0	0	0	0	0	0	0	0	0	0	0	0	0	0	0	0	0	0	0	0	0	0	0	0	0	0	0	0	0	No Reactivo	0		0	Female	51-60 años	Olmos	0	416.79999	Lambayeque
2013	06-jul-20	69	2	0	0	0	0	0	0	0	0	0	0	0	0	0	1	1	1	1	0	0	0	0	0	0	0	0	0	0	0	0	0	No Reactivo	0		0	Male	61-70 años	Olmos	1	416.79999	Lambayeque
1995	06-jul-20	56	2	0	0	0	1	1	1	0	0	0	0	0	0	0	0	0	0	0	0	0	0	0	0	0	0	0	0	0	0	0	0	Ig M (+) e Ig G (+)	1		0	Male	51-60 años	Olmos	1	416.79999	Lambayeque
1952	06-jul-20	53	2	0	1	0	1	1	1	1	0	0	0	0	0	0	0	0	0	0	0	0	0	0	0	0	0	0	0	0	0	1	0	Ig M (+) e Ig G (+)	1		0	Male	51-60 años	Olmos	1	416.79999	Lambayeque
1977	06-jul-20	27	2	0	0	0	1	1	0	0	0	0	0	0	0	0	0	0	0	0	0	0	0	0	0	0	0	0	0	0	0	0	0	Ig M (+) e Ig G (+)	1		0	Female	21-30 años	Olmos	1	416.79999	Lambayeque
1983	06-jul-20	59	2	0	0	0	1	0	0	0	0	0	0	0	0	0	0	0	0	0	0	0	0	0	0	0	0	0	0	0	0	0	0	No Reactivo	0		0	Male	51-60 años	Olmos	1	416.79999	Lambayeque
1997	06-jul-20	57	2	0	0	0	1	1	1	0	0	0	0	0	0	0	0	0	0	0	0	0	0	0	0	0	0	0	0	0	0	0	0	Ig M (+)	1		0	Male	51-60 años	Olmos	1	416.79999	Lambayeque
1959	06-jul-20	74	2	0	0	0	0	0	0	0	0	0	0	0	0	0	0	0	0	0	0	0	0	0	0	0	0	0	0	0	0	0	0	No Reactivo	0		0	Female	71-80 años	Olmos	0	416.79999	Lambayeque
2015	06-jul-20	66	2	0	0	0	1	1	1	0	0	0	0	0	0	0	0	0	0	0	0	0	0	0	0	0	0	0	0	0	0	0	0	Ig M (+) e Ig G (+)	1		0	Male	61-70 años	Olmos	1	416.79999	Lambayeque
2032	06-jul-20	57	2	0	0	0	0	0	0	0	0	0	0	0	0	0	0	0	0	0	0	0	0	0	0	0	0	0	0	0	0	0	0	No Reactivo	0		0	Female	51-60 años	Olmos	0	416.79999	Lambayeque
2036	06-jul-20	60	2	0	0	0	0	0	0	0	0	0	0	0	0	0	0	0	0	0	0	0	0	0	0	0	0	0	0	0	0	0	0	No Reactivo	0		0	Male	51-60 años	Olmos	0	416.79999	Lambayeque
1975	06-jul-20	55	2	0	0	0	1	1	0	0	0	0	0	0	0	0	0	0	0	0	0	0	0	0	0	0	0	0	0	0	0	0	0	Ig M (+) e Ig G (+)	1		0	Male	51-60 años	Olmos	1	416.79999	Lambayeque
1923	06-jul-20	55	2	0	0	0	1	1	1	0	0	0	0	0	0	0	0	0	0	0	0	0	0	0	0	0	0	0	0	0	0	0	0	No Reactivo	0		0	Male	51-60 años	Olmos	1	416.79999	Lambayeque
1971	06-jul-20	66	2	0	0	0	1	1	0	0	0	0	0	0	0	0	0	0	0	0	0	0	0	0	0	0	0	0	0	0	0	0	0	Ig M (+) e Ig G (+)	1		0	Female	61-70 años	Olmos	1	416.79999	Lambayeque
1999	06-jul-20	27	2	0	0	0	0	0	0	0	0	0	0	0	0	0	0	0	0	0	0	0	0	0	0	0	0	0	0	0	0	0	0	No Reactivo	0		0	Female	21-30 años	Olmos	0	416.79999	Lambayeque
2021	06-jul-20	72	2	0	0	0	1	1	1	0	0	0	0	0	0	0	0	0	0	0	0	0	0	0	0	0	0	0	0	0	0	0	0	Ig M (+) e Ig G (+)	1		0	Female	71-80 años	Olmos	1	416.79999	Lambayeque
2017	06-jul-20	42	2	0	0	0	0	1	0	0	0	0	0	0	0	0	0	0	0	0	0	0	0	0	0	0	0	0	0	0	0	0	0	No Reactivo	0		0	Male	41-50 años	Olmos	1	416.79999	Lambayeque
1950	06-jul-20	30	2	0	0	0	0	0	0	0	0	0	0	0	0	0	0	0	0	0	0	0	0	0	0	0	0	0	0	0	0	0	0	Ig M (+) e Ig G (+)	1		0	Male	21-30 años	Olmos	0	416.79999	Lambayeque
2004	06-jul-20	60	2	0	0	0	1	1	0	0	0	0	0	0	0	0	0	0	0	0	0	0	0	0	0	0	0	0	0	0	0	0	0	No Reactivo	0		0	Female	51-60 años	Olmos	1	416.79999	Lambayeque
2035	06-jul-20	47	2	0	0	0	0	0	0	0	0	0	0	0	0	0	0	0	0	0	0	0	0	0	0	0	0	0	0	0	0	0	0	Ig M (+) e Ig G (+)	1		0	Male	41-50 años	Olmos	0	416.79999	Lambayeque
1981	06-jul-20	86	2	0	0	0	1	1	0	0	0	0	0	0	0	0	0	0	0	0	0	0	0	0	0	0	0	0	0	0	0	0	0	No Reactivo	0		0	Male	> 80 años	Olmos	1	416.79999	Lambayeque
1966	06-jul-20	50	2	0	0	0	0	1	0	0	0	0	0	0	0	0	0	0	0	0	0	0	0	0	0	0	0	0	0	0	0	0	0	No Reactivo	0	< 14 dias	0	Male	41-50 años	Olmos	1	416.79999	Lambayeque
1963	06-jul-20	48	2	0	0	0	0	0	0	0	0	0	0	0	0	0	0	0	0	0	0	0	0	0	0	0	0	0	0	0	0	0	0	No Reactivo	0	> 14 dias	0	Female	41-50 años	Olmos	0	416.79999	Lambayeque
2026	06-jul-20	44	2	0	0	0	1	1	0	0	0	0	0	0	0	0	0	0	0	0	0	0	0	0	0	0	0	0	0	0	0	0	0	No Reactivo	0		0	Female	41-50 años	Olmos	1	416.79999	Lambayeque
2006	06-jul-20	37	2	0	0	0	0	0	0	0	0	0	0	0	0	0	0	0	0	0	0	0	0	0	0	0	0	0	0	0	0	0	0	No Reactivo	0		0	Female	31-40 años	Olmos	0	416.79999	Lambayeque
1986	06-jul-20	37	2	0	0	0	0	0	0	0	0	0	0	0	0	0	0	0	0	0	0	0	0	0	0	0	0	0	0	0	0	0	0	No Reactivo	0		0	Male	31-40 años	Olmos	0	416.79999	Lambayeque
1956	06-jul-20	78	2	1	0	0	0	0	0	0	0	0	0	0	0	0	0	0	0	0	0	0	0	0	0	0	0	0	0	0	0	0	0	No Reactivo	0		0	Male	71-80 años	Olmos	0	416.79999	Lambayeque
1725	07-jul-20	76	3	1	0	0	0	0	0	0	0	0	0	0	0	0	0	0	0	0	0	0	1	0	0	0	0	1	0	0	0	0	0	No Reactivo	0		1	Male	71-80 años	Lambayeque	0	290.10001	Lambayeque
1733	07-jul-20	50	3	0	0	0	0	0	0	0	0	0	0	0	0	0	0	0	0	0	0	0	0	0	0	0	0	1	0	0	0	0	1	Ig M (+) e Ig G (+)	1		1	Female	41-50 años	Lambayeque	0	290.10001	Lambayeque
2007	07-jul-20	32	1	0	0	0	0	0	0	0	0	0	0	0	0	0	0	0	0	0	0	0	0	0	0	0	0	0	0	0	0	0	0	Ig G (+)	1		0	Female	31-40 años	Tucume	0	321.60001	Lambayeque
1954	07-jul-20	60	1	0	0	0	0	0	0	0	0	0	0	0	0	0	0	0	0	0	0	0	0	0	0	0	0	0	0	0	0	0	0	No Reactivo	0		0	Male	51-60 años	Tucume	0	321.60001	Lambayeque
1697	07-jul-20	18	3	1	0	0	0	0	0	0	0	0	0	0	0	0	0	0	0	0	0	0	0	0	0	0	0	0	0	0	0	0	1	No Reactivo	0		0	Female	9-20 años	Lambayeque	0	290.10001	Lambayeque
1962	07-jul-20	23	1	0	0	0	0	0	0	0	0	0	0	0	0	0	0	0	0	0	0	0	0	0	0	0	0	0	0	0	0	0	0	No Reactivo	0		0	Male	21-30 años	Tucume	0	321.60001	Lambayeque
1946	07-jul-20	41	1	0	0	0	0	0	0	0	0	0	0	0	0	0	0	0	0	0	0	0	0	0	0	0	0	0	0	0	0	1	1	No Reactivo	0		0	Female	41-50 años	Salas	0	312.20001	Lambayeque
1709	07-jul-20	74	3	1	0	0	0	0	0	0	0	0	0	0	0	0	0	0	0	0	0	0	0	0	0	0	0	0	0	0	0	0	0	No Reactivo	0		1	Female	71-80 años	Lambayeque	0	290.10001	Lambayeque
1988	07-jul-20	47	1	1	0	0	0	0	0	0	0	0	0	0	0	0	0	0	0	0	0	0	0	0	0	0	0	0	0	0	0	0	0	No Reactivo	0		0	Male	41-50 años	Tucume	0	321.60001	Lambayeque
2031	07-jul-20	9	3	1	0	0	0	0	0	0	0	0	0	0	0	0	0	0	0	0	0	0	0	0	0	0	0	0	0	0	0	0	0	No Reactivo	0		0	Female	9-20 años	Lambayeque	0	290.10001	Lambayeque
1929	07-jul-20	33	1	0	0	0	0	0	0	0	0	0	0	0	0	0	0	0	0	0	0	0	0	0	0	0	0	0	0	0	0	0	0	No Reactivo	0		0	Female	31-40 años	Salas	0	312.20001	Lambayeque
1972	07-jul-20	69	1	1	0	0	0	0	0	0	0	0	0	0	0	0	0	0	0	0	0	0	0	0	0	0	0	0	0	0	0	0	0	Ig G (+)	1		0	Female	61-70 años	Tucume	0	321.60001	Lambayeque
1978	07-jul-20	63	1	1	0	0	0	0	0	0	0	0	0	0	0	0	0	0	0	0	0	0	0	0	0	0	0	0	0	0	0	0	0	No Reactivo	0		0	Female	61-70 años	Tucume	0	321.60001	Lambayeque
1700	07-jul-20	40	3	1	0	0	0	0	0	0	0	0	0	0	0	0	0	0	0	0	0	0	1	0	0	0	0	1	0	0	0	0	0	No Reactivo	0		1	Male	31-40 años	Lambayeque	0	290.10001	Lambayeque
1719	07-jul-20	54	3	1	0	0	0	0	0	0	0	0	0	0	0	0	0	0	0	0	0	0	0	0	0	0	0	0	0	0	0	0	1	No Reactivo	0		0	Male	51-60 años	Lambayeque	0	290.10001	Lambayeque
1985	07-jul-20	43	1	0	0	0	0	0	0	0	0	0	0	0	0	0	0	0	0	0	0	0	0	0	0	0	0	0	0	0	0	0	0	No Reactivo	0		0	Male	41-50 años	Tucume	0	321.60001	Lambayeque
1994	07-jul-20	49	1	1	0	0	0	0	0	0	0	0	0	0	0	0	0	0	0	0	0	0	0	0	0	0	0	0	0	0	0	0	0	No Reactivo	0	< 14 dias	0	Female	41-50 años	Tucume	0	321.60001	Lambayeque
1696	07-jul-20	34	3	1	0	0	0	0	0	0	0	0	0	0	0	0	0	0	0	0	0	0	0	0	0	0	0	0	0	0	0	0	1	No Reactivo	0		0	Male	31-40 años	Lambayeque	0	290.10001	Lambayeque
1960	07-jul-20	35	1	0	0	0	0	0	0	0	0	0	0	0	0	0	0	0	0	0	0	0	0	0	0	0	0	0	1	0	1	1	0	Ig M (+) e Ig G (+)	1		0	Female	31-40 años	Salas	0	312.20001	Lambayeque
1974	07-jul-20	35	1	0	0	0	0	0	0	0	0	0	0	0	0	0	0	0	0	0	0	0	0	0	0	0	0	0	0	0	0	0	0	Ig G (+)	1	< 14 dias	0	Female	31-40 años	Tucume	0	321.60001	Lambayeque
1967	07-jul-20	28	1	0	0	0	0	1	0	0	0	0	1	0	0	0	0	0	0	0	0	0	0	0	0	0	0	0	0	0	0	0	0	No Reactivo	0		0	Male	21-30 años	Salas	1	312.20001	Lambayeque
1721	07-jul-20	85	3	1	0	0	0	0	0	0	0	0	0	0	0	0	0	0	0	0	0	0	0	0	0	0	0	0	0	0	0	0	1	No Reactivo	0		0	Female	> 80 años	Lambayeque	0	290.10001	Lambayeque
2002	07-jul-20	28	1	0	0	0	0	0	0	0	0	0	0	0	0	0	0	0	0	0	0	0	0	0	0	0	0	0	0	0	0	0	0	Ig G (+)	1	< 14 dias	0	Female	21-30 años	Tucume	0	321.60001	Lambayeque
1955	07-jul-20	36	1	0	0	0	0	0	0	0	0	0	0	0	0	0	0	0	0	0	0	0	0	0	0	0	0	0	1	0	0	0	1	Ig G (+)	1		0	Female	31-40 años	Salas	0	312.20001	Lambayeque
2018	07-jul-20	41	3	0	0	0	0	0	0	0	0	0	0	0	0	0	0	0	0	0	0	0	0	0	0	0	0	0	0	0	0	0	0	No Reactivo	0		0	Female	41-50 años	Lambayeque	0	290.10001	Lambayeque
1979	07-jul-20	59	1	0	0	0	0	0	0	0	0	0	0	0	0	0	0	0	0	0	0	0	1	0	0	0	0	0	0	0	0	0	0	No Reactivo	0		1	Male	51-60 años	Salas	0	312.20001	Lambayeque
1713	07-jul-20	38	3	0	0	0	0	0	0	0	0	0	0	0	0	0	0	0	0	0	0	0	0	0	0	0	0	0	0	0	0	0	0	No Reactivo	0	> 14 dias	0	Female	31-40 años	Lambayeque	0	290.10001	Lambayeque
1703	07-jul-20	25	3	0	0	0	0	0	0	0	0	0	0	0	0	0	0	0	0	0	0	0	0	0	0	0	0	0	0	0	0	0	0	No Reactivo	0	< 14 dias	0	Male	21-30 años	Lambayeque	0	290.10001	Lambayeque
2000	07-jul-20	58	1	0	0	0	0	0	0	0	0	0	0	0	0	0	0	0	0	0	0	0	0	0	0	0	0	0	0	0	0	0	0	Ig G (+)	1		0	Female	51-60 años	Tucume	0	321.60001	Lambayeque
1957	07-jul-20	76	1	0	0	0	0	0	0	0	0	0	0	0	0	0	0	0	0	0	0	0	0	0	0	0	0	0	0	0	0	0	0	No Reactivo	0		0	Male	71-80 años	Tucume	0	321.60001	Lambayeque
1965	07-jul-20	43	1	0	0	0	0	0	0	0	0	0	0	0	0	0	0	0	0	0	0	0	0	0	0	0	0	0	0	0	0	0	0	No Reactivo	0	< 14 dias	0	Male	41-50 años	Tucume	0	321.60001	Lambayeque
1707	07-jul-20	42	3	1	0	0	0	0	0	0	0	0	0	0	0	0	0	0	0	0	0	0	0	0	0	0	0	0	0	0	0	0	0	Ig M (+) e Ig G (+)	1		0	Female	41-50 años	Lambayeque	1	290.10001	Lambayeque
2101	07-jul-20	65	1	0	0	0	0	0	0	0	0	0	0	0	0	0	0	0	0	0	0	0	0	0	1	0	0	0	0	0	0	1	1	No Reactivo	0		1	Female	61-70 años	Salas	0	312.20001	Lambayeque
1992	07-jul-20	59	1	1	0	0	0	0	0	0	0	0	0	0	0	0	0	0	0	0	0	0	0	0	0	0	0	0	0	0	0	0	0	No Reactivo	0	< 14 dias	0	Female	51-60 años	Tucume	0	321.60001	Lambayeque
1943	07-jul-20	35	1	0	0	0	0	0	0	0	0	0	0	0	0	0	0	0	0	0	0	0	0	0	0	0	0	0	0	0	0	0	0	No Reactivo	0		0	Male	31-40 años	Salas	0	312.20001	Lambayeque
2014	07-jul-20	42	3	0	0	0	0	0	0	0	0	0	0	0	0	0	0	0	0	0	0	0	0	0	0	0	0	0	0	0	0	0	0	No Reactivo	0	< 14 dias	0	Male	41-50 años	Lambayeque	0	290.10001	Lambayeque
1701	07-jul-20	55	3	0	0	0	0	0	0	0	0	0	0	0	0	0	0	0	0	0	0	0	0	0	0	0	0	0	0	0	0	0	1	Ig M (+) e Ig G (+)	1		0	Male	51-60 años	Lambayeque	0	290.10001	Lambayeque
2010	07-jul-20	38	1	0	0	0	0	0	0	0	0	0	0	0	0	0	0	0	0	0	0	0	0	0	0	0	0	0	0	0	0	0	0	Ig G (+)	1		0	Female	31-40 años	Tucume	0	321.60001	Lambayeque
1998	07-jul-20	24	1	1	0	0	0	0	0	0	0	0	0	0	0	0	0	0	0	0	0	0	0	0	0	0	0	0	0	0	0	0	0	No Reactivo	0		0	Male	21-30 años	Tucume	0	321.60001	Lambayeque
1982	07-jul-20	54	1	1	0	0	0	0	0	0	0	0	0	0	0	0	0	0	0	0	0	0	0	0	0	0	0	0	0	0	0	0	0	No Reactivo	0	< 14 dias	0	Female	51-60 años	Tucume	0	321.60001	Lambayeque
1938	07-jul-20	63	1	0	0	0	0	0	0	0	0	0	0	0	0	0	0	0	0	0	0	1	1	0	0	0	0	0	0	0	0	0	0	No Reactivo	0		1	Male	61-70 años	Salas	0	312.20001	Lambayeque
1941	07-jul-20	27	1	0	0	0	0	0	0	0	0	0	0	0	0	0	0	0	0	0	0	0	0	0	0	0	0	0	0	0	0	0	0	No Reactivo	0		0	Female	21-30 años	Salas	0	312.20001	Lambayeque
1944	07-jul-20	26	1	0	0	0	0	0	0	0	0	0	0	0	0	0	0	0	0	0	0	0	0	0	0	0	0	0	0	0	0	0	0	No Reactivo	0		0	Female	21-30 años	Salas	0	312.20001	Lambayeque
2020	07-jul-20	38	1	0	0	0	0	0	0	0	0	0	0	0	0	0	0	0	0	0	0	0	0	0	0	0	0	0	0	0	0	0	0	Ig G (+)	1	< 14 dias	0	Male	31-40 años	Tucume	0	321.60001	Lambayeque
1727	07-jul-20	63	3	1	0	0	0	0	0	0	0	0	0	0	0	0	0	0	0	0	0	0	0	0	0	0	0	0	0	0	0	0	1	Ig G (+)	1		0	Male	61-70 años	Lambayeque	0	290.10001	Lambayeque
1973	07-jul-20	40	1	0	0	0	0	0	0	0	0	0	0	0	0	0	0	0	0	0	0	0	0	0	0	0	0	0	0	0	0	0	0	Ig M (+) e Ig G (+)	1		0	Male	31-40 años	Salas	0	312.20001	Lambayeque
1712	07-jul-20	42	3	1	0	0	0	0	0	0	0	0	0	0	0	0	0	0	0	0	0	0	1	0	0	0	0	0	0	0	0	0	1	Ig G (+)	1		1	Male	41-50 años	Lambayeque	0	290.10001	Lambayeque
1964	07-jul-20	51	1	0	0	0	0	1	0	0	0	0	0	0	0	0	0	0	0	0	0	0	0	0	0	0	0	0	1	0	0	1	1	Ig M (+) e Ig G (+)	1		0	Female	51-60 años	Salas	1	312.20001	Lambayeque
1984	07-jul-20	37	1	1	0	0	0	0	0	0	0	0	0	0	0	0	0	0	0	0	0	0	0	0	0	0	0	0	0	0	0	0	0	No Reactivo	0		0	Female	31-40 años	Tucume	0	321.60001	Lambayeque
1969	07-jul-20	50	1	0	0	0	0	0	0	0	0	0	0	0	0	0	0	0	0	0	0	0	0	0	0	0	0	0	0	0	0	0	0	Ig M (+) e Ig G (+)	1		0	Female	41-50 años	Salas	0	312.20001	Lambayeque
1949	07-jul-20	53	1	0	0	0	0	0	0	0	0	0	0	0	0	0	0	0	0	0	0	0	0	0	0	0	0	0	0	0	0	0	0	No Reactivo	0		0	Female	51-60 años	Salas	0	312.20001	Lambayeque
1953	07-jul-20	31	1	0	0	0	0	0	0	0	0	0	0	0	0	0	0	0	0	0	0	0	0	0	0	0	0	0	0	0	0	0	0	No Reactivo	0		0	Female	31-40 años	Tucume	0	321.60001	Lambayeque
1699	07-jul-20	34	3	1	0	0	0	0	0	0	0	0	0	0	0	0	0	0	0	0	0	0	0	0	0	0	0	0	0	0	0	0	1	No Reactivo	0		0	Male	31-40 años	Lambayeque	0	290.10001	Lambayeque
1732	07-jul-20	33	3	0	0	0	0	0	0	0	0	0	0	0	0	0	0	0	0	0	0	0	0	0	0	0	0	0	0	0	0	0	1	No Reactivo	0		0	Female	31-40 años	Lambayeque	0	290.10001	Lambayeque
1996	07-jul-20	42	1	1	0	0	0	0	0	0	0	0	0	0	0	0	0	0	0	0	0	0	0	0	0	0	0	0	0	0	0	0	0	No Reactivo	0	< 14 dias	0	Male	41-50 años	Tucume	0	321.60001	Lambayeque
1980	07-jul-20	33	1	1	0	0	0	0	0	0	0	0	0	0	0	0	0	0	0	0	0	0	0	0	0	0	0	0	0	0	0	0	0	No Reactivo	0	< 14 dias	0	Female	31-40 años	Tucume	0	321.60001	Lambayeque
1705	07-jul-20	29	3	0	0	0	0	0	0	1	0	0	0	0	0	0	0	0	0	0	0	0	0	0	0	0	0	0	0	0	0	0	0	No Reactivo	0		0	Female	21-30 años	Lambayeque	1	290.10001	Lambayeque
1935	07-jul-20	37	1	0	0	0	0	0	0	0	0	0	0	0	0	0	0	0	0	0	0	0	0	0	0	0	0	0	0	0	0	0	0	No Reactivo	0		0	Male	31-40 años	Salas	0	312.20001	Lambayeque
1706	07-jul-20	40	3	1	0	0	0	0	0	0	0	0	0	0	0	0	0	0	0	0	0	0	1	0	0	0	0	0	0	0	0	0	1	No Reactivo	0	< 14 dias	1	Female	31-40 años	Lambayeque	0	290.10001	Lambayeque
1715	07-jul-20	48	3	1	0	0	0	0	0	0	0	0	0	0	0	0	0	0	0	0	0	0	1	0	0	0	0	0	0	0	0	0	1	No Reactivo	0		1	Male	41-50 años	Lambayeque	0	290.10001	Lambayeque
1698	07-jul-20	10	3	1	0	0	0	0	0	0	0	0	0	0	0	0	0	0	0	0	0	0	0	0	0	0	0	0	0	0	0	0	0	No Reactivo	0		0	Female	9-20 años	Lambayeque	0	290.10001	Lambayeque
1934	07-jul-20	50	1	0	0	0	0	0	0	0	0	0	0	0	0	0	0	0	0	0	0	0	0	0	0	0	0	0	0	0	0	0	0	No Reactivo	0		0	Male	41-50 años	Salas	0	312.20001	Lambayeque
1989	07-jul-20	62	1	1	0	0	0	0	0	0	0	0	0	0	0	0	0	0	0	0	0	0	0	0	0	0	0	0	0	0	0	0	0	No Reactivo	0	< 14 dias	0	Female	61-70 años	Tucume	0	321.60001	Lambayeque
1695	07-jul-20	58	3	1	0	0	0	1	0	0	0	0	1	0	0	0	0	0	0	0	0	0	0	0	0	0	0	0	0	0	0	0	1	No Reactivo	0		0	Male	51-60 años	Lambayeque	1	290.10001	Lambayeque
2012	07-jul-20	34	1	0	0	0	0	0	0	0	0	0	0	0	0	0	0	0	0	0	0	0	0	0	0	0	0	0	0	0	0	0	0	Ig G (+)	1	< 14 dias	0	Male	31-40 años	Tucume	0	321.60001	Lambayeque
1968	07-jul-20	51	1	0	0	0	0	0	0	0	0	0	0	0	0	0	0	0	0	0	0	0	0	0	0	0	0	0	0	0	0	0	0	Ig G (+)	1		0	Male	51-60 años	Tucume	0	321.60001	Lambayeque
1708	07-jul-20	58	3	1	0	0	0	0	0	0	0	0	0	0	0	0	0	0	0	0	0	0	0	0	0	0	0	0	0	0	0	0	0	No Reactivo	0		0	Male	51-60 años	Lambayeque	0	290.10001	Lambayeque
1951	07-jul-20	50	1	0	0	0	0	0	0	0	0	0	0	0	0	0	0	0	0	0	0	0	0	0	0	0	0	0	0	0	0	0	0	No Reactivo	0	< 14 dias	0	Female	41-50 años	Salas	0	312.20001	Lambayeque
1948	07-jul-20	33	1	0	0	0	0	0	0	0	0	0	0	0	0	0	0	0	0	0	0	0	0	0	0	0	0	0	0	0	0	0	0	No Reactivo	0		0	Female	31-40 años	Tucume	0	321.60001	Lambayeque
1970	07-jul-20	81	1	1	0	0	0	0	0	0	0	0	0	0	0	0	0	0	0	0	0	0	0	0	0	0	0	0	0	0	0	0	0	Ig G (+)	1	< 14 dias	0	Male	> 80 años	Tucume	0	321.60001	Lambayeque
1704	07-jul-20	50	3	1	0	0	0	0	0	0	0	0	1	0	0	0	0	0	0	0	0	0	0	0	0	0	0	0	0	0	0	0	1	No Reactivo	0	< 14 dias	0	Male	41-50 años	Lambayeque	1	290.10001	Lambayeque
1976	07-jul-20	24	1	1	0	0	0	0	0	0	0	0	0	0	0	0	0	0	0	0	0	0	0	0	0	0	0	0	0	0	0	0	0	Ig G (+)	1	< 14 dias	0	Male	21-30 años	Tucume	0	321.60001	Lambayeque
1714	07-jul-20	40	3	1	1	1	0	0	0	0	0	0	0	0	0	0	0	0	0	1	0	0	0	0	0	0	0	0	0	0	0	0	0	Ig G (+)	1		0	Male	31-40 años	Lambayeque	1	290.10001	Lambayeque
1947	07-jul-20	30	1	0	0	0	0	0	0	0	0	0	0	0	0	0	0	0	0	0	0	0	0	0	0	0	0	0	0	0	0	0	0	No Reactivo	0		0	Female	21-30 años	Tucume	0	321.60001	Lambayeque
1961	07-jul-20	25	1	0	0	0	0	0	0	0	0	0	0	0	0	0	0	0	0	0	0	0	0	0	0	0	0	0	0	0	0	0	0	No Reactivo	0		0	Male	21-30 años	Tucume	0	321.60001	Lambayeque
2001	07-jul-20	43	1	0	0	0	0	0	0	0	0	0	0	0	0	0	0	0	0	0	0	0	0	0	0	0	0	0	0	0	0	0	0	Ig G (+)	1		0	Female	41-50 años	Tucume	0	321.60001	Lambayeque
2005	07-jul-20	32	1	0	0	0	0	0	0	0	0	0	0	0	0	0	0	0	0	0	0	0	0	0	0	0	0	0	0	0	0	0	0	Ig G (+)	1		0	Male	31-40 años	Tucume	0	321.60001	Lambayeque
1958	07-jul-20	55	1	0	0	0	0	0	0	0	0	0	0	0	0	0	0	0	0	0	0	0	0	0	0	0	0	0	0	0	0	0	0	No Reactivo	0		0	Male	51-60 años	Tucume	0	321.60001	Lambayeque
2008	07-jul-20	35	1	0	0	0	0	0	0	0	0	0	0	0	0	0	0	0	0	0	0	0	0	0	0	0	0	0	0	0	0	0	0	Ig G (+)	1		0	Female	31-40 años	Tucume	0	321.60001	Lambayeque
1702	07-jul-20	44	3	1	0	0	0	0	0	0	0	0	0	0	0	0	0	0	0	0	0	0	0	0	0	0	0	0	0	0	0	0	0	No Reactivo	0		0	Male	41-50 años	Lambayeque	0	290.10001	Lambayeque
1716	07-jul-20	37	3	0	0	0	0	0	0	0	0	0	0	0	0	0	0	0	0	0	0	0	0	0	0	0	0	0	0	0	0	0	1	No Reactivo	0		0	Male	31-40 años	Lambayeque	0	290.10001	Lambayeque
2100	07-jul-20	32	1	0	0	0	0	0	0	0	0	0	0	0	0	0	0	0	0	0	0	0	0	0	0	0	0	0	0	0	0	0	0	No Reactivo	0		0	Female	31-40 años	Salas	0	312.20001	Lambayeque
2030	08-jul-20	19	1	1	0	0	0	0	0	0	0	0	0	0	0	0	0	0	0	0	0	0	0	0	0	0	0	0	0	0	0	0	0	No Reactivo	0		0	Male	9-20 años	Cañaris	0	295.60001	Ferreñafe
2027	08-jul-20	10	1	0	0	0	0	0	0	0	0	0	0	0	0	0	0	0	0	0	0	0	0	0	0	0	0	0	0	0	0	0	0	No Reactivo	0		0	Female	9-20 años	Cañaris	0	295.60001	Ferreñafe
2022	08-jul-20	77	1	0	0	0	0	0	0	0	0	0	0	0	0	0	0	0	0	0	0	0	0	0	0	0	0	0	0	0	0	0	0	No Reactivo	0		0	Female	71-80 años	Cañaris	0	295.60001	Ferreñafe
2025	08-jul-20	38	1	0	0	0	0	0	0	0	0	0	0	0	0	0	0	0	0	0	0	0	0	0	0	0	0	0	0	0	0	0	0	No Reactivo	0	< 14 dias	0	Male	31-40 años	Tucume	0	321.60001	Lambayeque
2188	09-jul-20	27	1	0	0	0	0	0	0	0	0	0	0	0	0	0	0	0	0	0	1	0	0	0	0	0	0	0	0	0	0	0	0	Ig G (+)	1		1	Male	21-30 años	Jayanca	0	336	Lambayeque
2166	09-jul-20	45	2	0	0	0	0	0	0	0	0	0	0	0	0	0	0	0	0	0	0	0	0	0	0	0	0	0	0	0	0	0	0	No Reactivo	0		0	Female	41-50 años	Ferreñafe	0	354.29999	Ferreñafe
1993	09-jul-20	42	2	0	0	0	1	0	0	0	0	0	0	0	0	0	0	0	0	0	0	0	0	0	0	0	0	0	0	0	0	0	0	Ig M (+) e Ig G (+)	1		0	Female	41-50 años	Olmos	1	416.79999	Lambayeque
2172	09-jul-20	69	3	1	0	0	0	1	0	0	0	0	1	0	0	0	0	0	0	1	0	0	0	0	0	0	0	0	0	0	0	1	0	No Reactivo	0		0	Female	61-70 años	Lambayeque	1	290.10001	Lambayeque
2187	09-jul-20	29	1	0	0	0	0	0	0	0	0	0	0	0	0	0	0	0	0	0	1	0	0	0	0	0	0	0	0	0	0	0	0	No Reactivo	0		1	Male	21-30 años	Jayanca	0	336	Lambayeque
1765	09-jul-20	21	2	0	0	0	0	0	0	0	0	0	0	0	0	0	0	0	0	0	0	0	0	0	0	0	0	0	1	0	0	0	1	No Reactivo	0	> 14 dias	0	Female	21-30 años	Mórrope	0	381.70001	Lambayeque
1931	09-jul-20	64	1	0	0	0	0	0	0	0	0	0	0	0	0	0	0	0	0	0	0	0	0	0	0	0	0	0	0	0	0	0	0	No Reactivo	0		0	Male	61-70 años	Salas	0	312.20001	Lambayeque
1766	09-jul-20	41	2	0	0	0	0	0	0	0	0	0	1	0	0	0	0	0	0	0	0	0	0	0	0	0	0	0	0	0	0	0	1	No Reactivo	0		1	Female	41-50 años	Mórrope	1	381.70001	Lambayeque
1761	09-jul-20	37	2	0	1	0	0	1	0	0	0	0	0	0	0	0	1	0	0	0	0	0	0	0	0	0	0	0	0	0	0	0	1	No Reactivo	0	< 14 dias	0	Female	31-40 años	Mórrope	1	381.70001	Lambayeque
2174	09-jul-20	36	3	0	0	0	0	0	0	0	0	0	0	0	0	0	0	0	0	0	1	0	0	0	0	0	0	0	0	0	0	0	0	No Reactivo	0		1	Male	31-40 años	Lambayeque	0	290.10001	Lambayeque
2175	09-jul-20	82	3	0	0	0	0	0	0	0	0	0	0	0	0	0	0	0	0	0	0	0	0	0	0	0	0	0	0	0	0	0	0	No Reactivo	0		1	Female	> 80 años	Lambayeque	0	290.10001	Lambayeque
2167	09-jul-20	23	2	0	0	0	0	0	0	0	0	0	0	0	0	0	0	0	0	0	0	0	0	0	0	0	0	0	0	0	0	0	0	No Reactivo	0		0	Male	21-30 años	Ferreñafe	0	354.29999	Ferreñafe
1755	09-jul-20	42	2	1	0	0	0	0	0	0	0	0	0	0	0	0	0	0	0	0	0	0	0	0	0	0	0	0	0	0	0	0	0	Ig M (+) e Ig G (+)	1		0	Male	41-50 años	Mórrope	0	381.70001	Lambayeque
2181	09-jul-20	27	3	1	1	1	1	1	0	1	1	0	1	0	0	0	0	0	1	0	0	0	0	0	0	0	0	1	0	0	1	1	0	No Reactivo	0		1	Male	21-30 años	José L. Ortiz	1	282	Chiclayo
1760	09-jul-20	37	2	1	0	0	0	0	0	0	0	0	0	0	0	0	0	0	0	0	0	0	0	0	0	0	0	0	0	0	0	0	1	No Reactivo	0	< 14 dias	0	Male	31-40 años	Mórrope	0	381.70001	Lambayeque
1920	09-jul-20	84	2	1	0	0	0	0	0	0	0	0	0	0	0	0	0	0	0	0	0	0	0	0	0	0	0	0	0	0	0	0	0	No Reactivo	0		0	Female	> 80 años	Mórrope	0	381.70001	Lambayeque
2171	09-jul-20	65	3	0	0	0	0	0	0	0	0	0	0	0	0	0	0	0	0	0	0	0	1	0	0	0	0	0	0	1	0	0	0	No Reactivo	0	< 14 dias	1	Male	61-70 años	Lambayeque	0	290.10001	Lambayeque
1762	09-jul-20	43	2	0	0	0	1	1	0	0	0	0	0	0	0	0	0	0	0	0	0	0	0	0	0	0	0	1	0	0	0	0	0	No Reactivo	0	< 14 dias	1	Male	41-50 años	Mórrope	1	381.70001	Lambayeque
2169	09-jul-20	76	3	0	0	0	1	1	0	0	0	0	0	0	0	0	0	0	1	0	0	0	1	0	0	0	0	0	0	0	0	0	0	No Reactivo	0		1	Female	71-80 años	Lambayeque	1	290.10001	Lambayeque
1752	09-jul-20	41	2	1	1	0	1	0	0	0	0	0	0	0	0	0	0	0	0	0	0	0	0	0	0	0	0	0	0	0	1	0	1	Ig M (+) e Ig G (+)	1	> 14 dias	0	Female	41-50 años	Mórrope	1	381.70001	Lambayeque
2157	09-jul-20	34	2	0	0	0	0	0	0	0	0	0	0	0	0	0	0	0	0	0	0	0	0	0	0	0	0	0	0	0	0	0	0	Ig M (+) e Ig G (+)	1		0	Male	31-40 años	Ferreñafe	0	354.29999	Ferreñafe
1774	09-jul-20	26	2	0	1	0	0	1	0	0	0	0	1	0	0	0	0	0	0	0	0	0	0	0	0	0	0	0	0	1	1	1	0	Ig M (+) e Ig G (+)	1		0	Female	21-30 años	Mórrope	1	381.70001	Lambayeque
2182	09-jul-20	25	2	0	0	0	0	0	0	0	0	0	0	0	0	0	0	0	0	0	0	0	1	0	0	0	0	0	0	0	0	0	0	No Reactivo	0		1	Male	21-30 años	Ferreñafe	0	354.29999	Ferreñafe
1773	09-jul-20	59	2	0	0	0	0	0	0	0	0	0	0	0	0	0	0	0	0	0	0	0	0	0	0	0	0	0	0	0	0	0	0	Ig M (+) e Ig G (+)	1	> 14 dias	0	Male	51-60 años	Mórrope	0	381.70001	Lambayeque
2161	09-jul-20	30	2	1	0	0	0	0	0	0	0	0	0	0	0	0	0	0	0	0	0	0	0	0	0	0	0	0	0	0	0	0	0	No Reactivo	0		0	Male	21-30 años	Ferreñafe	0	354.29999	Ferreñafe
2159	09-jul-20	43	2	1	0	0	0	0	0	0	0	0	0	0	0	0	0	0	0	0	0	0	0	0	0	0	0	0	0	0	0	0	0	Ig M (+)	1		0	Male	41-50 años	Ferreñafe	0	354.29999	Ferreñafe
1775	09-jul-20	62	2	0	0	0	0	0	0	0	0	0	0	0	0	0	0	0	0	0	0	0	0	0	0	0	0	0	0	0	0	0	0	Ig M (+)	1		0	Female	61-70 años	Mórrope	0	381.70001	Lambayeque
2164	09-jul-20	42	2	0	0	0	0	0	0	0	0	0	0	0	0	0	0	0	0	0	0	0	0	0	0	0	0	0	0	0	0	0	0	No Reactivo	0		0	Male	41-50 años	Ferreñafe	0	354.29999	Ferreñafe
1751	09-jul-20	45	2	1	0	0	0	1	0	1	0	0	1	0	0	0	1	0	1	0	0	0	0	0	1	0	0	0	1	0	0	0	1	Ig M (+) e Ig G (+)	1	> 14 dias	1	Female	41-50 años	Mórrope	1	381.70001	Lambayeque
1921	09-jul-20	56	3	1	0	0	0	0	0	0	0	0	0	0	0	0	0	0	0	0	0	0	0	0	0	0	0	0	0	0	0	0	0	No Reactivo	0	< 14 dias	0	Male	51-60 años	Chiclayo	0	347.60001	Chiclayo
1758	09-jul-20	68	2	1	0	0	0	0	0	0	0	0	0	0	0	0	0	0	0	0	0	0	0	0	0	0	1	0	0	0	0	0	0	No Reactivo	0		1	Female	61-70 años	Mórrope	0	381.70001	Lambayeque
2158	09-jul-20	51	2	1	0	0	0	0	0	0	0	0	0	0	0	0	0	0	0	0	0	0	0	0	0	0	0	0	0	0	0	0	1	No Reactivo	0		0	Female	51-60 años	Ferreñafe	0	354.29999	Ferreñafe
2173	09-jul-20	26	3	0	0	0	0	0	0	0	0	0	0	0	0	0	0	0	0	0	0	0	0	0	0	0	0	0	0	1	0	0	0	No Reactivo	0		0	Male	21-30 años	Lambayeque	0	290.10001	Lambayeque
2180	09-jul-20	81	3	1	0	1	1	0	1	0	1	0	1	0	0	0	0	0	0	0	0	0	0	1	0	0	0	0	0	0	0	1	0	No Reactivo	0	> 14 dias	1	Female	> 80 años	José L. Ortiz	1	282	Chiclayo
1754	09-jul-20	31	2	1	0	0	0	0	0	0	0	0	0	0	0	0	0	0	0	0	0	0	0	0	0	0	0	0	0	1	1	0	1	Ig M (+) e Ig G (+)	1		0	Male	31-40 años	Mórrope	0	381.70001	Lambayeque
1756	09-jul-20	46	2	1	0	0	0	0	0	0	0	0	0	0	0	0	0	0	0	0	0	0	0	0	0	0	0	0	0	0	0	0	1	No Reactivo	0		0	Male	41-50 años	Mórrope	0	381.70001	Lambayeque
2189	09-jul-20	71	1	0	0	0	0	0	0	0	0	0	0	0	0	0	0	0	0	0	0	1	0	0	0	0	0	0	0	0	0	0	0	No Reactivo	0		1	Female	71-80 años	Zaña	0	379.10001	Chiclayo
1759	09-jul-20	42	2	0	0	0	0	0	0	0	0	0	0	0	0	0	0	0	0	0	0	0	0	0	0	0	0	0	0	0	0	0	0	No Reactivo	0		0	Female	41-50 años	Mórrope	0	381.70001	Lambayeque
1772	09-jul-20	44	2	0	0	1	0	0	0	1	0	0	1	0	0	0	0	0	0	0	0	0	0	0	0	0	0	0	0	0	0	0	1	Ig M (+) e Ig G (+)	1		0	Female	41-50 años	Mórrope	1	381.70001	Lambayeque
1768	09-jul-20	30	2	0	0	0	0	0	0	0	0	0	0	0	0	0	0	0	0	0	0	0	0	0	0	0	0	0	0	1	0	0	0	No Reactivo	0	< 14 dias	0	Female	21-30 años	Mórrope	0	381.70001	Lambayeque
2177	09-jul-20	31	3	1	1	1	1	1	0	1	1	0	1	0	0	0	0	0	1	0	0	0	0	0	0	0	0	0	0	0	1	0	0	Ig M (+) e Ig G (+)	1		0	Female	31-40 años	José L. Ortiz	1	282	Chiclayo
2179	09-jul-20	36	3	1	0	0	0	0	0	0	0	0	0	0	0	0	0	0	0	0	1	0	0	0	0	0	0	0	0	0	0	0	0	No Reactivo	0	> 14 dias	1	Male	31-40 años	José L. Ortiz	0	282	Chiclayo
2176	09-jul-20	76	3	0	0	0	0	0	0	0	0	0	0	0	0	0	0	0	0	0	0	0	0	0	0	0	0	0	0	0	0	0	0	No Reactivo	0	> 14 dias	0	Male	71-80 años	Lambayeque	0	290.10001	Lambayeque
2184	09-jul-20	27	2	0	0	0	0	0	0	0	0	0	0	0	0	0	0	0	0	0	0	0	0	0	0	0	0	0	0	0	0	0	0	No Reactivo	0		1	Male	21-30 años	Olmos	0	416.79999	Lambayeque
1753	09-jul-20	25	2	1	0	0	1	1	0	0	0	0	0	0	0	0	0	0	0	0	0	0	0	0	0	0	0	0	0	0	1	0	1	Ig M (+) e Ig G (+)	1		0	Male	21-30 años	Mórrope	1	381.70001	Lambayeque
2168	09-jul-20	24	3	0	0	0	0	0	0	0	0	0	0	0	0	0	0	0	0	0	0	0	0	0	0	0	0	0	0	0	0	0	0	No Reactivo	0	< 14 dias	0	Male	21-30 años	Lambayeque	0	290.10001	Lambayeque
1769	09-jul-20	34	2	0	0	0	0	0	0	0	0	0	1	0	0	0	0	0	0	0	0	0	0	0	0	0	0	0	0	0	0	0	0	No Reactivo	0		0	Male	31-40 años	Mórrope	1	381.70001	Lambayeque
1764	09-jul-20	24	2	0	0	0	0	0	0	0	0	0	0	0	0	0	0	0	0	0	0	0	0	0	0	0	0	0	0	0	0	0	0	No Reactivo	0		0	Male	21-30 años	Mórrope	0	381.70001	Lambayeque
2165	09-jul-20	49	2	0	0	0	0	0	0	0	0	0	0	0	0	0	0	0	0	0	0	0	0	0	0	0	0	0	0	0	0	0	0	No Reactivo	0		0	Female	41-50 años	Ferreñafe	0	354.29999	Ferreñafe
1990	09-jul-20	38	2	0	0	0	1	0	0	0	0	0	0	0	0	0	0	0	0	0	0	0	0	0	0	0	0	0	0	0	0	0	0	Ig M (+) e Ig G (+)	1		0	Female	31-40 años	Olmos	1	416.79999	Lambayeque
2160	09-jul-20	32	2	0	0	0	0	0	0	0	0	0	0	0	0	0	0	0	0	0	0	0	0	0	0	0	0	1	0	0	0	0	0	No Reactivo	0		1	Male	31-40 años	Ferreñafe	0	354.29999	Ferreñafe
1771	09-jul-20	36	2	0	0	0	0	0	0	0	0	0	0	0	0	0	0	0	0	0	1	0	0	0	0	0	0	0	0	0	0	0	1	Ig M (+) e Ig G (+)	1	< 14 dias	1	Male	31-40 años	Mórrope	0	381.70001	Lambayeque
2162	09-jul-20	37	2	0	0	0	0	0	0	0	0	0	0	0	0	0	0	0	0	0	0	0	0	0	0	0	0	0	0	0	0	0	0	Ig G (+)	1		0	Female	31-40 años	Ferreñafe	0	354.29999	Ferreñafe
2178	09-jul-20	29	3	1	0	0	0	0	0	0	0	0	0	0	0	0	0	0	0	0	1	0	0	0	0	0	0	0	0	0	0	0	0	No Reactivo	0		1	Male	21-30 años	José L. Ortiz	0	282	Chiclayo
1767	09-jul-20	50	2	0	0	0	0	0	0	0	0	0	0	0	0	0	0	0	0	0	0	0	0	0	0	0	0	0	0	0	0	0	0	No Reactivo	0		0	Male	41-50 años	Mórrope	0	381.70001	Lambayeque
2163	09-jul-20	70	2	1	0	0	0	0	0	0	0	0	0	0	0	0	0	0	0	0	0	0	0	0	0	0	0	0	0	0	0	0	0	No Reactivo	0		1	Male	61-70 años	Ferreñafe	0	354.29999	Ferreñafe
2083	09-jul-20	27	3	0	0	0	0	0	0	0	0	0	0	0	0	0	0	0	0	0	0	0	0	0	0	0	0	0	0	0	0	0	0	No Reactivo	0		0	Male	21-30 años	Chiclayo	0	347.60001	Chiclayo
1757	09-jul-20	20	2	1	0	0	0	0	0	0	0	0	0	0	0	0	0	0	0	0	0	0	0	0	0	0	0	0	0	0	0	0	0	No Reactivo	0		0	Male	9-20 años	Mórrope	0	381.70001	Lambayeque
2185	09-jul-20	38	2	0	0	0	0	0	0	0	0	0	0	0	0	0	0	0	0	0	1	0	0	0	0	0	0	0	0	0	0	0	0	No Reactivo	0		1	Male	31-40 años	Olmos	0	416.79999	Lambayeque
2190	09-jul-20	85	1	1	0	0	0	0	0	0	0	0	0	0	0	0	0	0	0	0	0	0	1	0	0	0	0	0	0	0	0	0	0	No Reactivo	0		1	Female	> 80 años	Patapo	0	402.89999	Chiclayo
1763	09-jul-20	40	2	0	1	1	0	0	0	0	0	0	0	0	0	0	0	0	0	0	0	0	0	0	0	0	0	0	1	0	0	0	1	No Reactivo	0		0	Female	31-40 años	Mórrope	1	381.70001	Lambayeque
2186	09-jul-20	22	1	0	0	0	0	0	0	0	0	0	0	0	0	0	0	0	0	0	1	0	0	0	0	0	0	0	0	0	0	0	0	No Reactivo	0		1	Male	21-30 años	Jayanca	0	336	Lambayeque
2170	09-jul-20	83	3	0	0	0	0	0	0	0	0	0	0	0	0	0	0	0	0	0	0	0	0	1	0	0	0	0	0	0	0	0	0	No Reactivo	0		1	Female	> 80 años	Lambayeque	0	290.10001	Lambayeque
1770	09-jul-20	43	2	0	0	0	0	0	0	0	0	0	0	0	0	0	0	0	0	0	0	0	0	1	0	0	0	0	0	0	0	0	1	Ig M (+) e Ig G (+)	1		1	Male	41-50 años	Mórrope	0	381.70001	Lambayeque
1798	10-jul-20	34	2	1	0	0	0	0	0	0	0	0	0	0	0	0	0	0	0	0	0	0	0	0	0	0	0	0	0	0	0	0	0	No Reactivo	0	< 14 dias	0	Male	31-40 años	Mórrope	0	381.70001	Lambayeque
1792	10-jul-20	87	2	1	0	0	0	0	0	0	0	0	0	0	0	0	0	0	0	0	0	0	0	0	0	0	0	0	0	0	0	0	0	Ig M (+) e Ig G (+)	1		0	Female	> 80 años	Mórrope	0	381.70001	Lambayeque
499	10-jul-20	65	3	0	0	0	0	0	0	0	0	0	0	0	0	0	0	0	0	0	0	0	0	0	0	0	0	0	1	0	1	1	0	Ig M (+) e Ig G (+)	1		0	Male	61-70 años	Chiclayo	0	347.60001	Chiclayo
1793	10-jul-20	9	2	1	0	0	0	0	0	0	0	0	0	0	0	0	0	0	0	0	0	0	0	0	0	0	0	0	0	0	0	0	0	Ig M (+) e Ig G (+)	1		0	Female	9-20 años	Mórrope	0	381.70001	Lambayeque
1795	10-jul-20	23	2	1	0	0	0	0	0	0	0	0	0	0	0	0	0	0	0	0	1	0	0	0	0	0	0	0	0	0	0	0	0	No Reactivo	0		1	Male	21-30 años	Mórrope	0	381.70001	Lambayeque
2183	10-jul-20	55	2	0	0	0	0	0	0	0	0	0	0	0	0	0	0	0	0	0	0	0	1	0	0	0	0	0	0	0	0	0	0	Ig M (+) e Ig G (+)	1		1	Male	51-60 años	Ferreñafe	0	354.29999	Ferreñafe
1119	10-jul-20	49	3	1	1	1	1	1	0	1	0	0	1	0	0	0	1	0	0	0	0	0	0	0	0	1	0	0	0	0	0	0	0	No Reactivo	0		1	Male	41-50 años	José L. Ortiz	1	282	Chiclayo
1797	10-jul-20	58	2	1	0	0	0	0	0	0	0	0	0	0	0	0	0	0	0	0	0	0	0	0	0	0	0	0	0	0	0	0	0	No Reactivo	0		0	Male	51-60 años	Mórrope	0	381.70001	Lambayeque
2132	11-jul-20	35	3	0	0	0	0	0	0	0	0	0	0	0	0	0	0	0	0	0	0	0	0	0	0	0	0	0	0	0	0	0	0	No Reactivo	0		0	Male	31-40 años	José L. Ortiz	0	282	Chiclayo
2085	11-jul-20	35	3	0	0	0	0	0	0	0	0	0	0	0	0	0	0	0	0	0	0	0	0	0	0	0	0	0	0	0	0	0	0	No Reactivo	0		0	Male	31-40 años	José L. Ortiz	0	282	Chiclayo
2126	11-jul-20	51	3	0	0	0	0	0	0	0	0	0	0	0	0	0	0	0	0	0	0	0	0	0	0	0	0	0	0	0	0	0	0	No Reactivo	0		0	Male	51-60 años	José L. Ortiz	0	282	Chiclayo
2131	11-jul-20	80	3	0	0	0	0	0	0	0	0	0	0	0	0	0	0	0	0	0	0	0	0	0	0	0	0	0	0	0	0	0	0	No Reactivo	0		0	Male	71-80 años	José L. Ortiz	0	282	Chiclayo
2139	11-jul-20	56	3	1	0	0	1	1	1	0	0	0	1	0	0	0	0	0	0	0	0	1	0	0	0	0	0	0	0	0	0	0	0	Ig M (+) e Ig G (+)	1		1	Male	51-60 años	Chiclayo	1	347.60001	Chiclayo
2145	11-jul-20	27	3	1	0	0	0	1	0	0	0	0	1	0	0	0	0	0	0	0	0	0	0	0	0	0	0	0	0	0	0	0	0	No Reactivo	0	> 14 dias	0	Female	21-30 años	Chiclayo	1	347.60001	Chiclayo
2148	11-jul-20	25	3	0	0	0	0	0	0	0	0	0	0	0	0	0	0	0	0	0	0	0	0	0	0	0	0	0	0	0	0	0	0	Ig M (+) e Ig G (+)	1		0	Female	21-30 años	José L. Ortiz	0	282	Chiclayo
2144	11-jul-20	45	3	1	0	0	0	0	0	0	0	0	1	0	0	0	0	0	0	0	0	0	0	0	1	0	0	0	0	0	0	0	0	No Reactivo	0	> 14 dias	1	Male	41-50 años	Chiclayo	1	347.60001	Chiclayo
1991	11-jul-20	44	3	0	0	0	0	0	0	0	0	0	0	0	0	0	0	0	0	0	0	0	0	0	0	0	0	0	0	0	0	0	0	No Reactivo	0		0	Female	41-50 años	José L. Ortiz	0	282	Chiclayo
2121	11-jul-20	79	3	1	0	0	0	0	0	0	0	0	0	0	0	0	0	0	0	0	0	0	0	0	0	0	0	0	0	0	0	0	0	Ig M (+) e Ig G (+)	1		0	Female	71-80 años	José L. Ortiz	0	282	Chiclayo
2043	11-jul-20	55	3	1	0	0	0	0	0	0	0	0	0	0	0	0	0	0	0	0	0	0	1	0	0	0	0	0	0	0	0	0	0	No Reactivo	0		1	Male	51-60 años	José L. Ortiz	0	282	Chiclayo
1861	11-jul-20	56	3	0	0	0	0	0	0	0	0	0	0	0	0	0	0	0	0	0	0	0	0	0	0	0	0	0	0	0	0	0	0	Ig M (+) e Ig G (+)	1		0	Female	51-60 años	José L. Ortiz	0	282	Chiclayo
2084	11-jul-20	66	3	0	0	0	0	0	0	0	0	0	0	0	0	0	0	0	0	0	0	0	0	0	0	0	0	0	0	0	0	0	0	Ig M (+)	1		0	Female	61-70 años	José L. Ortiz	0	282	Chiclayo
2113	11-jul-20	38	3	0	0	0	0	0	0	0	0	0	0	0	0	0	0	0	0	0	0	0	0	0	0	0	0	0	0	0	0	0	0	Ig M (+) e Ig G (+)	1		0	Male	31-40 años	José L. Ortiz	0	282	Chiclayo
2087	11-jul-20	25	3	0	0	0	0	0	0	0	0	0	0	0	0	0	0	0	0	0	0	0	0	0	0	0	0	0	0	0	0	0	0	Ig M (+) e Ig G (+)	1		0	Female	21-30 años	José L. Ortiz	0	282	Chiclayo
1846	11-jul-20	73	3	0	0	0	0	0	0	0	0	0	0	0	0	0	0	0	0	0	0	0	0	0	0	0	0	0	0	0	0	0	0	No Reactivo	0		0	Female	71-80 años	José L. Ortiz	0	282	Chiclayo
2103	11-jul-20	55	3	0	0	0	0	0	0	0	0	0	0	0	0	0	0	0	0	0	0	0	0	0	0	0	0	0	0	0	0	0	0	No Reactivo	0		0	Female	51-60 años	José L. Ortiz	0	282	Chiclayo
2115	11-jul-20	25	3	0	0	0	0	0	0	0	0	0	0	0	0	0	0	0	0	0	0	0	0	0	0	0	0	0	0	0	0	0	0	No Reactivo	0		0	Male	21-30 años	José L. Ortiz	0	282	Chiclayo
2141	11-jul-20	54	3	0	0	0	1	0	0	0	0	0	1	0	0	0	0	0	0	0	0	0	0	0	0	0	0	0	0	0	0	0	0	Ig M (+)	1	> 14 dias	0	Female	51-60 años	Chiclayo	1	347.60001	Chiclayo
2114	11-jul-20	68	3	0	0	0	0	0	0	0	0	0	0	0	0	0	0	0	0	0	0	0	0	0	0	0	0	0	0	0	0	0	0	Ig M (+) e Ig G (+)	1		0	Female	61-70 años	José L. Ortiz	0	282	Chiclayo
2047	11-jul-20	22	3	0	0	0	0	0	0	0	0	0	0	0	0	0	0	0	0	0	0	0	0	0	0	0	0	0	0	0	0	0	0	No Reactivo	0		0	Female	21-30 años	José L. Ortiz	0	282	Chiclayo
2108	11-jul-20	42	3	0	0	0	0	0	0	0	0	0	0	0	0	0	0	0	0	0	0	0	0	0	0	0	0	0	0	0	0	0	0	No Reactivo	0		0	Female	41-50 años	José L. Ortiz	0	282	Chiclayo
2142	11-jul-20	52	3	1	0	0	0	1	0	0	0	0	1	0	0	0	1	0	0	0	0	0	0	1	0	0	0	0	0	0	0	0	0	No Reactivo	0		1	Male	51-60 años	Chiclayo	1	347.60001	Chiclayo
2128	11-jul-20	47	3	0	0	0	0	0	0	0	0	0	0	0	0	0	0	0	0	0	0	0	0	0	0	0	0	0	0	0	0	0	0	No Reactivo	0		0	Female	41-50 años	José L. Ortiz	0	282	Chiclayo
2153	11-jul-20	22	3	1	0	0	0	0	0	0	0	0	0	0	0	0	0	0	0	0	0	0	0	0	0	0	0	0	0	0	0	0	0	Ig M (+) e Ig G (+)	1		0	Male	21-30 años	José L. Ortiz	0	282	Chiclayo
2016	11-jul-20	62	3	1	0	0	0	0	0	0	0	0	0	0	0	0	0	0	0	0	0	0	0	0	0	0	0	0	0	0	0	0	0	No Reactivo	0	< 14 dias	0	Male	61-70 años	José L. Ortiz	0	282	Chiclayo
2039	11-jul-20	51	3	1	0	0	0	0	0	0	0	0	0	0	0	0	0	0	0	0	0	0	0	0	0	0	0	0	0	0	0	0	0	No Reactivo	0		0	Male	51-60 años	Chiclayo	0	347.60001	Chiclayo
2111	11-jul-20	62	3	0	0	0	0	0	0	0	0	0	0	0	0	0	0	0	0	0	0	0	0	0	0	0	0	0	0	0	0	0	0	No Reactivo	0		0	Female	61-70 años	José L. Ortiz	0	282	Chiclayo
2118	11-jul-20	35	3	0	0	0	0	0	0	0	0	0	0	0	0	0	0	0	0	0	0	0	0	0	0	0	0	0	0	0	0	0	0	No Reactivo	0		0	Female	31-40 años	José L. Ortiz	0	282	Chiclayo
2154	11-jul-20	22	2	0	0	0	0	0	0	0	0	0	0	0	0	0	0	0	0	0	0	0	0	0	0	0	0	0	0	0	0	0	0	Ig M (+) e Ig G (+)	1		0	Male	21-30 años	Ferreñafe	0	354.29999	Chiclayo
2122	11-jul-20	33	3	0	0	0	0	0	0	0	0	0	0	0	0	0	0	0	0	0	0	0	0	0	0	0	0	0	0	0	0	0	0	Ig M (+) e Ig G (+)	1		0	Male	31-40 años	José L. Ortiz	0	282	Chiclayo
2112	11-jul-20	88	3	1	0	0	0	0	0	0	0	0	0	0	0	0	0	0	0	0	0	0	0	0	0	0	0	0	0	0	0	0	0	No Reactivo	0		0	Female	> 80 años	José L. Ortiz	0	282	Chiclayo
2107	11-jul-20	50	3	0	0	0	0	0	0	0	0	0	0	0	0	0	0	0	0	0	0	0	0	0	0	0	0	0	0	0	0	0	0	Ig M (+) e Ig G (+)	1		0	Female	41-50 años	José L. Ortiz	0	282	Chiclayo
2146	11-jul-20	22	3	1	0	0	0	1	1	0	0	0	0	0	0	0	0	0	0	0	0	0	0	0	0	0	0	0	0	0	0	0	0	No Reactivo	0		0	Male	21-30 años	Chiclayo	1	347.60001	Chiclayo
2119	11-jul-20	54	3	0	0	0	0	0	0	0	0	0	0	0	0	0	0	0	0	0	0	0	0	0	0	0	0	0	0	0	0	0	0	Ig M (+) e Ig G (+)	1		0	Female	51-60 años	Chiclayo	0	347.60001	Chiclayo
2133	11-jul-20	18	3	1	0	0	0	0	0	0	0	0	0	0	0	0	0	0	0	0	0	0	0	0	0	0	0	0	0	0	0	0	0	No Reactivo	0	> 14 dias	0	Female	9-20 años	José L. Ortiz	0	282	Chiclayo
2129	11-jul-20	41	3	0	0	0	0	0	0	0	0	0	0	0	0	0	0	0	0	0	0	0	0	0	0	0	0	0	0	0	0	0	0	No Reactivo	0		0	Male	41-50 años	José L. Ortiz	0	282	Chiclayo
2117	11-jul-20	28	3	0	0	0	0	0	0	0	0	0	0	0	0	0	0	0	0	0	0	0	0	0	0	0	0	0	0	0	0	0	0	Ig G (+)	1		0	Female	21-30 años	José L. Ortiz	0	282	Chiclayo
2045	11-jul-20	57	3	1	0	0	0	0	0	0	0	0	0	0	0	0	0	0	0	0	0	0	0	0	0	0	0	0	0	0	0	0	0	No Reactivo	0		0	Male	51-60 años	José L. Ortiz	0	282	Chiclayo
2120	11-jul-20	49	3	0	0	0	0	0	0	0	0	0	0	0	0	0	0	0	0	0	0	0	0	0	0	0	0	0	0	0	0	0	0	Ig M (+) e Ig G (+)	1		0	Female	41-50 años	José L. Ortiz	0	282	Chiclayo
1873	11-jul-20	50	3	0	0	0	0	0	0	0	0	0	0	0	0	0	0	0	0	0	0	0	0	0	0	0	0	0	0	0	0	0	0	No Reactivo	0		0	Female	41-50 años	José L. Ortiz	0	282	Chiclayo
1987	11-jul-20	47	3	0	0	0	0	0	0	0	0	0	0	0	0	0	0	0	0	0	0	0	0	0	0	0	0	0	0	0	0	0	0	Ig M (+) e Ig G (+)	1		0	Female	41-50 años	José L. Ortiz	0	282	Chiclayo
2091	11-jul-20	42	3	0	0	0	0	0	0	0	0	0	0	0	0	0	0	0	0	0	0	0	0	0	0	0	0	0	0	0	0	0	0	No Reactivo	0		0	Male	41-50 años	José L. Ortiz	0	282	Chiclayo
2090	11-jul-20	88	3	1	0	0	0	0	0	0	0	0	0	0	0	0	0	0	0	0	0	0	0	0	0	0	0	0	0	0	0	0	0	Ig M (+) e Ig G (+)	1		0	Female	> 80 años	José L. Ortiz	0	282	Chiclayo
2116	11-jul-20	42	3	0	0	0	0	0	0	0	0	0	0	0	0	0	0	0	0	0	0	0	0	0	0	0	0	0	0	0	0	0	0	No Reactivo	0		0	Male	41-50 años	José L. Ortiz	0	282	Chiclayo
1887	11-jul-20	58	3	0	0	0	0	0	0	0	0	0	0	0	0	0	0	0	0	0	0	0	0	0	0	0	0	0	0	0	0	0	0	No Reactivo	0		0	Male	51-60 años	José L. Ortiz	0	282	Chiclayo
2011	11-jul-20	35	3	0	0	0	0	0	0	0	0	0	0	0	0	0	0	0	0	0	0	0	0	0	0	0	0	0	0	0	0	0	0	No Reactivo	0		0	Female	31-40 años	José L. Ortiz	0	282	Chiclayo
2104	11-jul-20	38	3	0	0	0	0	0	0	0	0	0	0	0	0	0	0	0	0	0	0	0	0	0	0	0	0	0	0	0	0	0	0	No Reactivo	0		0	Male	31-40 años	José L. Ortiz	0	282	Chiclayo
[truncated: 11 more rows]
